# Supplementary material for: Shear stress activates ATOH8 via autocrine VEGF promoting glycolysis dependent-survival of colorectal cancer cells in the circulation
Source: J Exp Clin Cancer Res. 2020 Jan 30;39:25. doi: 10.1186/s13046-020-1533-0 (PMC6993408; doi:10.1186/s13046-020-1533-0)
Supplement: Supplementary file 5 — Additional file 5: Table S3. The results of ssGESA conducted in GSE131418. [file 13046_2020_1533_MOESM5_ESM.xls]

## Sheet: 01 Gene sets
GO_ANOIKIS	GO_POSITIVE_REGULATION_OF_ANOIKIS	GO_NEGATIVE_REGULATION_OF_ANOIKIS	HALLMARK_GLYCOLYSIS	HALLMARK_FATTY_ACID_METABOLISM	HALLMARK_OXIDATIVE_PHOSPHORYLATION	HALLMARK_XENOBIOTIC_METABOLISM	HALLMARK_HEME_METABOLISM	HALLMARK_BILE_ACID_METABOLISM	REACTOME_METABOLISM_OF_AMINO_ACIDS_AND_DERIVATIVES	BIOCARTA_AKT_PATHWAY	PID_PI3KCI_AKT_PATHWAY	REACTOME_PI3K_AKT_ACTIVATION	XU_AKT1_TARGETS_6HR	XU_AKT1_TARGETS_48HR	AGARWAL_AKT_PATHWAY_TARGETS	AKT_UP_MTOR_DN.V1_DN	AKT_UP_MTOR_DN.V1_UP	AKT_UP.V1_DN	AKT_UP.V1_UP	HALLMARK_PI3K_AKT_MTOR_SIGNALING	REACTOME_AKT_PHOSPHORYLATES_TARGETS_IN_THE_NUCLEUS	REACTOME_PI3K_AKT_SIGNALING_IN_CANCER	BIOCARTA_ERK_PATHWAY	REACTOME_PROLONGED_ERK_ACTIVATION_EVENTS	GO_NEGATIVE_REGULATION_OF_ERK1_AND_ERK2_CASCADE	GO_POSITIVE_REGULATION_OF_ERK1_AND_ERK2_CASCADE	REACTOME_MAPK3_ERK1_ACTIVATION	REACTOME_MAPK1_ERK2_ACTIVATION
CEACAM5	MYBBP1A	CEACAM5	PGK1	ACAA1	NDUFS3	CYP1A1	ALAS2	SCP2	NDUFAB1	FASLG	BCL2L1	PIK3CB	IFIT1	IFI6	EGF	KCNN4	SAA1	KCNK3	SAA1	MAPK8	AKT2	BAD	MAPK3	CRKL	RANBP9	APELA	JAK2	JAK2
MYBBP1A	CHEK2	ITGA5	ALDOA	ACAA2	UQCRB	FAH	PPOX	ABCD3	SLC25A13	PIK3CG	GSK3A	RHOA	SGK2	SEC24D	PTGS2	GNMT	PRSS37	GNMT	PRSS37	PIK3R3	AKT3	FYN	NGF	MAPK1	SPRY1	RASGRP1	MAPK3	MAPK1
CHEK2	CRYBA1	ITGB1	ENO1	ACADL	NDUFS2	DCXR	FECH	SLC27A2	PSMB1	IKBKG	MAPKAP1	PIK3R2	PLSCR1	B3GALNT1	MMP9	ASS1	ARG1	IBSP	ARG1	GRB2	CREB1	HGF	HRAS	MAPK3	SPRY2	SPRY2	TYK2	TYK2
CRYBA1	SIK1	MCL1	TPI1	ACADM	SDHA	CYP1A2	HMBS	HSD3B7	AASS	NFKBIA	RICTOR	PIK3CA	HNRNPH1	MAP2K5	MMP2	IBSP	PSCA	AQP5	GSDMC	NFKBIB	FOXO3	KITLG	PDGFRA	RAPGEF1	TNIP1	RAMP3	IL6ST	MAP2K2
SIK1	TLE5	CEACAM6	PFKP	ACOT8	UQCRC1	GSTA3	GYPB	HSD17B4	RPS20	PPP2CA	TBC1D4	NGF	SOAT1	RARB	SPP1	SLC7A5	GSDMC	SLC7A5	PSCA	MAP2K6	NR4A1	PIK3CB	PPP2CA	RAP1A	BTN2A2	CCL26	IL6	IL6ST
TLE5	BRMS1	NOTCH1	ERO1A	ACOX1	NDUFA9	CYP2J2	ALAD	AKR1D1	IYD	GHR	RAF1	PIK3R1	ERF	PLXDC1	TGFA	KCNK3	SAA2	PDIA5	TNFRSF12A	MAPK9	AKT1	ERBB3	DPM2	NGF	RGS14	ABCA7	IL6R	IL6
E2F1	PTRH2	NTRK2	ALDOB	ACSL1	NDUFS4	CYP27A1	RHD	ABCD2	SLC6A7	PIK3R1	CASP9	IRS1	HERC5	BRCA1	VEGFC	PKP1	ANGPTL1	KCNN4	DHCR24	AKT1	FOXO1	FGFR2	GNAS	KIDINS220	EMILIN1	NOD1	JAK1	IL6R
AKT1		PTRH2	VEGFA	ALDH3A2	NDUFS1	ADH1C	GYPA	PEX1	PSMC4	CHUK	HSP90AA1	IRS2	UBBP1	TRPC3	VEGFB	SLC22A12	SYT17	ASS1	TESC	MAPK1	RPS6KB2	FGFR3	MAP2K1	BRAF	DUSP10	GPNMB	MAP2K1	JAK1
DAPK2		PDK4	MXI1	CCDC58	NDUFA2	UGDH	SELENBP1	CYP8B1	CHDH	FOXO3	MAP3K5	NTRK1	INHBC		VEGFA	CD248	NFIL3	CD248	TMEM40	PLCG1	FOXO4	FGF10	RPS6KA1	FRS2	SIRPA	CIB1	CDK1	PTPN11
MTOR		PIK3CA	PKM	CPT2	NDUFS8	ASL	BLVRB	PNPLA8	CPS1	YWHAH	FOXO3		TCTN2			AQP5	SFTPD	SLCO3A1	SAA2	TRIB3	FOXO6	FGF22	RAF1	YWHAB	CRYBA1	CHI3L1	PTPN11
BRMS1		AC005261.1	HK2	CYP4A11	SDHB	NQO1	GYPE	PHYH	SARS	CASP9	AKT3		CDC5L			MTHFD1	PARM1	SMARCD3	AK4	GSK3B		FGF4	ELK1	CRK	CSK	CAVIN3
ITGA5		PTK2	LDHA	DECR1	NNT	ALAS1	GYPC	SLC27A5	OTC	BAD	PRKDC		TAT			CAV2	GDE1	SASH1	ANGPTL1	MAP2K3		FGFR1	MYC	NTRK1	DAB2IP	PHB2
ITGB1		BCL2	EXT1	ECH1	ATP5PO	GSTM4	EPB42	CYP7B1	RPL26L1	FOXO1	YWHAQ		ABI1			IL17RC	PLK2	PROM1	CDKN2B	CDKN1A		FGF20	MKNK1		CNKSR3	CHRNA7
MCL1		SNAI2	SLC25A10	ECI1	ATP5MC3	CYP2C18	SLC4A1	CYP27A1	MRI1	PDPK1	YWHAH		ERBIN			STEAP1	TESC	PPP1R3C	PLK2	RAC1		GSK3B	NGFR		SPRED1	TIRAP
CEACAM6		SRC	GUSB	ELOVL5	NDUFS7	PTS	RHCE	PEX26	PSMA4	RELA	MTOR		OAS3			SLCO3A1	CRLF1	PI16	SFTPD	RIPK1		ESR1	MAPK1		NLRP6	ADCYAP1
NOTCH1		TLE1	PFKFB1	FABP1	ATP5F1A	CYB5A	RHAG	AGXT	ALDH18A1	HSP90AA1	FOXO1		MX1			ANGPTL4	TMEM40	FXYD1	SPHK1	AKT1S1		PDGFB	SHC1		DLG1	CCR1
NTRK2		CAV1	PGAM1	FABP2	NDUFV1	ACOX2	TAL1	PEX7	BCAT1	AKT1	YWHAG		U2AF2			CHN2	KCNK5	FAM20C	TMPRSS4	ACTR2		FGF9	GRB2		DUSP1	CCR7
PTRH2			PYGB	HADH	COX5B	EPHX1	2019-03-08	CROT	RPL18	PIK3CA	CDKN1A		IFIT3			FAM20C	DHCR24	PKP1	PARM1	PRKAR2A		TSC2	STAT3		DUSP3	HMGB4
PDK4			AK4	HIBCH	UQCRH	LCAT	SPTB	CYP39A1	OAT	FOXO4	SFN		PRKAR1A			RPS6KB2	ANXA13	SH3BGR	ATF3	YWHAB		AKT2	MAP2K2		DUSP4	CRKL
PIK3CA			P4HA1	HMGCL	NDUFA1	SLC35D1	UROD	ABCA3	KARS	IKBKB	YWHAE		IFITM2			MSL2	GDPD2	TNNC2	ALDOC	HRAS		PIK3R2	EGFR		DUSP6	CSF1R
AC005261.1			PMM2	HSD17B11	ATP5F1C	GSS	HBQ1	CYP7A1	PSME4	NFKB1	PDPK1		MAP2K5			PDIA5	VAMP5	IL17RC	CD55	PDK1		GSK3A	PTPRR		FLCN	ADRA1A
PTK2			FAM162A	IDH1	ATP5F1B	FMO3	DCAF11	HACL1	SLC44A1	GH1	CHUK		BRCA1			TEC	MAN2B2	RPS6KB2	GDE1	PIKFYVE		MET	RPS6KA5		EPHB2	CCN2
BCL2			SDC1	ME1	COX7B	IDH1	ERMAP	PIPOX	ASNS		PRKACA		IFI6			BEX4	CDKN2B	SLC22A12	ANXA13	TBK1		FGF8	MKNK2		FBLN1	GLIPR2
SNAI2			EGLN3	MGLL	SDHD	AKR1C3	EIF2AK1	PEX6	RPL31		BAD		ISG15			PROM1	KCNQ1	TSPAN4	PYGL	ACTR3		AREG	KLK2		SIRT3	DDT
SRC			PC	MLYCD	CYCS	SLC22A1	CPOX	SOD1	HSD17B10		KPNA1		LYST			SASH1	TNFRSF12A	CDC42BPA	KCNK5	E2F1		GAB1	IGF1R		ABL1	BMPER
STK11			B4GALT7	PCBD1	NDUFA6	GSTO1	MPP1	GNPAT	ACAT1		YWHAZ		IFIH1			ADHFE1	HIST1H4H	EFEMP1	HIST1H4H	MYD88		FGF6	ITGB1		GBP1	AGER
MAP3K7			FBP2	RETSAT	NDUFAB1	ARG1	GLRX5	HSD3B1	TYR		CDKN1B					GATAD2B	DUSP1	CHST12	PLAT	ITPR2		CDKN1B	SOS1		RPS6KA6	DRD2
TFDP1			IGFBP3	S100A10	COX8A	CDO1	TSPAN5	ABCA2	NAALAD2		YWHAB					FMO3	METRNL	CAV2	METRNL	SQSTM1		HBEGF			GPER1	GPR183
TLE1			CHPF	SUCLG1	ACO2	FMO1	OSBP2	HAO1	MCCC1		AKT1					BCS1L	FAM129A	C1R	DHCR7	RPS6KA1		FGF1			C3orf33	EGFR
TSC2			B3GAT3	VNN1	ATP5MC1	ALDH9A1	ANK1	PEX16	DCT		AKT2					KCTD12	CIR1	HTRA1	SYT17	PTPN11		PDGFRB			RAPGEF1	PRXL2C
ANKRD13C			CHST12	EHHADH	CYC1	POR	NFE2	ABCD1	ARG2		GSK3B					MAZ	IL1R1	FMO3	PDK3	MAPKAP1		CD86			GSTP1	EPO
IKBKG			HS2ST1	ALDH9A1	NDUFB6	NDRG2	AHSP	ACSL1	BCKDHB		SRC					ISYNA1	CD55	SLIT3	GCH1	PLCB1		STRN			C1QL4	ERBB4
CAV1			MPI	HADHB	ATP5F1E	UPB1	SPTA1	MLYCD	RPS5		MLST8					CHAD	FLT1	S1PR3	IFIT1	RAF1		AKT3			TBC1D10C	F2R
BMF			GNPDA1	ECHS1	COX5A	ECH1	MAP2K3	ABCG8	HAL		FOXO4					FXYD1	FXR2	ACKR3	FAM129A	CAMK4		PIK3R3			LIF	F2RL1
			AKR1A1	ACADS	UQCRC2	PTGES	BNIP3L	AQP9	FOLH1		SLC2A4					SERPINF2	SPHK1	MMAA	MSMO1	RPTOR		CREB1			LYN	PTK2B
			PPFIA4	CA2	COX6A1	PDK4	SLC22A4	ISOC1	PSMC5							KRT6B	TACSTD2	KCTD12	CRLF1	CFL1		FOXO3			MIR133A1	FGA
			B3GAT1	HSD17B10	ATP5F1D	AHCY	CLIC2	NR1H4	SMOX							ESR2	CXCL1	KRT15	GPD2	CDK4		FGF23			MIR133A2	FGB
			CHPF2	ALDH1A1	COX6C	COMT	TRAK2	PEX19	AC004086.1							TYW1	ADGRG1	RAMP1	FAM3B	TRAF2		MAPKAP1			MIR185	FGF2
			G6PD	ACADVL	ATP5PF	AOX1	GCLC	NPC1	RPLP0							MSRB2	SUCO	GATAD2B	KRT23	GNGT1		CD80			MIR21	FGF4
			MDH2	HSD17B4	NDUFB3	CFB	KEL	HSD17B11	DLD							GPR83	TMPRSS4	MSL2	ADAM10	UBE2N		PIK3CA			MIR221	FGF8
			CHST6	CA4	IDH3B	DDAH2	RANBP10	AMACR	PSME1							SMARCD3	ADAM10	NID1	TACSTD2	ADCY2		NR4A1			ARRB1	FGF10
			AC010618.1	ADH1C	OGDH	HGFAC	TRIM10	CYP46A1	PHGDH							PI16	WFDC12	SLC18A1	SPRR2A	CDKN1B		CDKN1A			SMAD4	FGFR3
			PGAM2	ADH7	NDUFB8	F11	TSPO2	PEX13	PSMD5							IL13RA1	PDK3	ADHFE1	SPRR1A	VAV3		EREG			MIR133B	FGFR2
			CHST1	PTS	SURF1	CYP26A1	UROS	IDH1	PSMD8							EFEMP1	CXCL16	ZNF213	KCNE3	FGF6		RAC2			ATF3	FGFR4
			GPC1	MAOA	COX6B1	MCCC2	XK	PEX11A	MTAP							DNAJA3	KCNH3	ITIH5	LGMN	ECSIT		CASP9			MIR424	FGG
			TSTA3	HAO2	NDUFB5	SERPINA6	SNCA	HSD17B6	PRODH							RAMP1	CTNS	RXRB	PFKP	RALB		KL			VRK3	FLT1
			ALG1	HSD17B7	NDUFA4	GNMT	MARK3	EPHX2	GCAT							IFRD2	AK4	POLI	ADORA2B	ARF1		PDGFRA			PHB	FLT3
			GFPT1	MCEE	NDUFB1	BLVRB	UBAC1	PRDX5	RPL3							BLVRB	SLC44A1	EFEMP2	PTPN14	MKNK1		KLB			PIN1	FLT4
			PRPS1	ACAT2	COX4I1	HACL1	CA1	PXMP2	TXN2							SLC18A1	ATF3	MEPE	FLT1	CDK1		MDM2			ERRFI1	FPR2
			GOT1	AUH	COX7C	MAOA	CA2	BBOX1	PSMC6							RETREG3	PLAT	SULT1E1	SUCO	PTEN		RAC1			SYNJ2BP	ARHGAP8
			MDH1	HPGD	UQCRFS1	KYNU	BSG	FADS2	PSMA3							TMEM97	FBXO6	ESR2	CLMN	ARHGDIA		FGF5			CAMK2N1	ALOX15
			SLC35A3	FH	SDHC	DHPS	FOXO3	ALDH9A1	GSTZ1							PUS7	KRT23	GSTA4	GPX2	GRK2		FGF2			CHRNA9	FSHR
			GALK1	HMGCS2	ATP6V1F	SERPINE1	KLF1	APOA1	PSMC1							FKBP11	PLAGL1	MSRB2	MGARP	FGF17		EGF			LMO3	ABL1
			EGFR	ALAD	COX7A2	SLC6A12	CDC27	OPTN	PSMB5							EIF4E3	ST6GALNAC6	PNLIPRP1	SLC6A6	DDIT3		ESR2			CHRNA10	NPNT
			ANGPTL4	GPD1	SUCLG1	GCH1	KAT2B	GSTK1	PSMA6							TPH1	GPD2	CHN2	HIF3A	IRAK4		FGF7			PTEN	DSTYK
			CITED2	ACO2	NDUFS6	DHRS7	NARF	ABCG4	PSME2							RTKN	PYGL	TEC	PLAGL1	TIAM1		PDPK1			NDRG2	PRKD2
			PLOD2	CBR1	NDUFA7	PAPSS2	GCLM	ALDH8A1	PSMA7							PNLIPRP1	TMEM56	ITPKB	IFIT2	CDK2		ERBB2			MIR503	PTPN22
			QSOX1	GRHPR	FH	ALDH2	FBXO7	NR3C2	HAO1							TSPYL4	HIF3A	DPT	S100A14	SFN		VAV1			SEMA6A	GAS6
			ME2	ACOT2	NDUFV2	HSD11B1	H1F0	ABCA6	AHCY							GALNT16	GPX8	SCARA3	NKAIN1	PRKCB		AKT1			PTPN1	FGF20
			SPAG4	G0S2	OXA1L	SLC35B1	HEBP1	RETSAT	PSMD10							MLPH	CLMN	SERPINF2	WFDC12	GNA14		PIK3R1			PTPN2	FGF21
			P4HA2	MDH2	NDUFC1	KARS	HBD	FADS1	SMS							RGS19	SLC6A6	BCS1L	C3orf52	EIF4E		EGFR			PTPRC	GCG
			GAPDHS	HSP90AA1	UQCR11	CA2	NUDT4	PECR	SLC25A15							ITLN1	GCH1	SATB1	NFIL3	CLTC		FOXO1			PTPRR	GCNT2
			ENO2	BCKDHB	NDUFA5	LPIN2	FBXO9	PEX12	PSMD7							PLA2G4A	CPE	TNS2	MAL2	TSC2		PIK3AP1			WNK2	NPTN
			GOT2	UROS	CS	CAT	RAD23A	CAT	SLC7A5							NCMAP	SPRR2A	MERTK	RASSF1	FGF22		FGF18			TIMP3	C5AR2
			EXT2	YWHAH	ATP6V1G1	CYP2S1	CROCCP2	GNMT	CRYM							AP2B1	LRG1	FAH	LSS	PPP1CA		NRG1			TLR4	GNAI2
			SLC25A13	LDHA	ATP5PB	RAP1GAP	TMCC2	ABCA9	BCKDK							VPS33B	BACE2	FBXO32	FBXO6	DUSP3		KIT			EZR	ANGPT1
			HMMR	CRYZ	HCCS	FBP1	BLVRA	ACSL5	FAH							IRS1	KLF6	AMPD2	VAMP5	HSP90B1		NRG2			DUSP26	ALKAL2
			PDK3	RDH16	HADHB	RBP4	GATA1	LONP2	OCA2							POLI	MAL2	NR1D1	MAN2B2	IL4		FGF17			PSCA	GPER1
			CXCR4	INMT	ATP5PD	GCKR	RBM38	DHCR24	PYCR3							LIMD1	C3orf52	CDPF1	PLSCR1	STAT2		FGFR4			SPRY4	RAPGEF1
			GPC4	UGDH	PDHA1	CDA	PRDX2	ABCA8	GSR							GSPT2	SGPL1	ZNF771	CXCL16	SLA		FGF19			EIF3A	PYCARD
			ECD	GSTZ1	NDUFA8	MTHFD1	RNF123	PFKM	CKM							ERF	GGA1	CSDC2	BACE2	EGFR		TGFA			NLRP12	HCRTR1
			GNE	IDH3B	DLD	ADH7	MINPP1	DIO1	OAZ1							MEPE	ABCA7	PADI3	HCK	PLA2G12A		TRAT1			ITGB1BP1	HMGB1
			B4GALT2	MDH1	OPA1	DHRS1	TNS1	RXRA	IL4I1							CAP2	IFIT1	PDZRN3	TMCC3	MAPK10		ICOS			KLF4	HMGCR
			FUT8	CRAT	SLC25A11	VNN1	CTSE	FDXR	RPS16							BDH1	LGMN	TSPYL4	GDPD2	CALR		RICTOR			SLC9A3R1	HRAS
			MIOX	ETFDH	ATP5ME	CNDP2	DMTN	TTR	RPS19							SH3BGR	NOL12	ANGPTL4	FABP5	THEM4		FRS2			ADIPOQ	HTR2A
			VCAN	CD36	PDHB	SLC6A6	HDGF	KLF1	BCAT2							CDC42BPA	MYO5B	PLEK2	HIST2H3A	RIT1		MLST8				HTR2B
			GPC3	ECI2	ATP5MF	FETUB	XPO7	SLC29A1	GCDH							ITGA6	PAK1	COL17A1	CYP51A1	MKNK2		IRS1				HTR2C
			B3GALT6	SDHD	NDUFB7	CROT	MKRN1	BCAR3	RPL18A							RTN1	CALCB	IRS1	CALCB	PPP2R1B		NRG4				ICAM1
			HSPA5	ACSL5	IDH2	GAD1	SMOX	LCK	SLC5A5							ACY1	HCK	KRT5	ADGRG1	CAB39L		PIK3CD				FFAR4
			ME1	HSDL2	MTX2	AKR1C2	TFDP2	PEX11G	ETHE1							SPATA5	MPP2	UPB1	SYT8	ARPC3		PTEN				APOE
			ADORA2B	HMGCS1	VDAC3	TKFC	MXI1	SLCO1A2	OGDH							AMPD2	RAB3IP	CHAD	PRKCH	PITX2		BTC				APP
			UGP2	SDHC	MDH1	IGF1	HBB	ALDH1A1	HIBADH							ZNF771	RASSF1	ALDH1A1	COMTD1	NCK1		RPS6KB2				JUN
			MIF	CD1D	ATP5MC2	SSR3	MOSPD1	SULT1B1	AIMP2							MERTK	DUSP8	C1S	ABCA7	IL2RG		RHOG				KARS
			NANP	GCDH	IMMT	GABARAPL1	SLC25A37	NR1I2	PSMA2							MRPS6	PACSIN3	BLVRB	GUSB	PFN1		CD19				KDR
			ZNF292	GPD2	MDH2	TMBIM6	SLC30A1	GC	TYRP1							TULP3	MYCN	PLA2G4A	SH3BGRL2	FASLG		GRB2				KIT
			STC2	ALDH3A1	SLC25A3	CD36	ABCB6	ABCA4	RPL28							HAUS1	RIMKLB	GALNT16	SLC2A1	NOD1		CD28				TNFAIP8L3
			TPST1	SLC22A5	ATP6V1D	CES1	SLC6A8	SLC35B2	RPL19							CENPQ	SYT8	CNN2	GPX8	DAPP1		ERBB4				SCIMP
			PGM2	PDHB	VDAC2	SHMT2	TFRC	SLC23A1	PSMD3							KRBA1	EDN1	PTGIS	TMEM56	UBE2D3		PTPN11				ALKAL1
			GYS1	TDO2	ACADM	TMEM176B	RCL1	NUDT12	ASPA							TYMP	PLSCR1	NAT8	MYO5B	CAB39		EPGN				LGALS9
			TKTL1	FASN	COX7A2L	GSTT2	TOP1	ABCA1	PSMD11							GSDMA	TJP3	MRPS6	SLC6A14	AP2M1		LCK				SYT14P1
			TGFA	NBN	TIMM17A	PLG	EPOR	PAOX	RPL34							POLD2	SEC14L2	PDE9A	UGT8	MAP3K7		FOXO4				LRP1
			CHST2	PSME1	ATP6V1E1	HMOX1	TNRC6B	SLC22A18	AADAT							CHST12	HOXB5	IRS2	CTRB1	PRKAG1		NRG3				MIRLET7B
			PHKA2	PPARA	NDUFA3	SPINT2	ACSL6	DIO2	SEPSECS							NDRG4	SOCS6	EIF4E3	2019-09-09	CSNK2B		IRS2				MIR126
			STMN1	NCAPH2	SLC25A6	ALDH3A1	GAPVD1	RBP1	PDHX							ITSN1	ILRUN	RTKN	HIST1H4I	PRKAA2		PRR5				MIR21
			GALE	BPHL	IDH3G	GSR	MGST3	SLC23A2	RPS13							TP53I13	RUNDC3A	LIMD1	CIR1	ATF1		FGF3				MIR221
			MET	ODC1	ACADVL	ABHD6	SLC30A10	ATXN1	PSMD9							SPCS3	CPNE6	SCARA5	SECTM1	SLC2A1		FGF16				MIR222
			LCT	CA6	ETFA	XDH	CAT	GCLM	DAO							CDH16	PFDN2	BEX4	TPRN	PIN1		SRC				MIR23A
			IRS2	DLD	TIMM9	PPARD	BCAM	NEDD4	SLC6A12							SLC37A4	HIST1H4I	RCE1	ADH4	TNFRSF1A		PDGFA				MIR23B
			POLR3K	HCCS	IDH3A	ELOVL5	HBZ	RXRG	SERINC1							LRRC1	SPINK4	PUS7	IL1R1	LCK		MTOR				MIR24-1
			B4GALT1	EPHX1	TIMM8B	CYP4F2	ACKR1	AR	RPS12							CHRDL1	VANGL2	HEBP1	HOXB9	RPS6KA3		FOXO6				MIR24-2
			EFNA3	DLST	ATP6AP1	RETSAT	PSMD9	BMP6	AGXT2							RNF25	JUNB	SIX5	PAK1	NGF		AKT1S1				MIR27A
			LHX9	FMO1	TIMM13	CYFIP2	ISCA1	SERPINA6	RARS							TM4SF1	S100A8	OGN	MICU1	CXCR4		CHUK				MIR27B
			KDELR3	AOC3	UQCRQ	PINK1	PDZK1IP1	LIPE	HGD							ADORA1	DUSP10	ADGRL1	SGSM3	ACACA						ARRB1
			TALDO1	UROD	ABCB7	GCLC	HIST1H4C	EFHC1	RPL24							C1R	SH3BGRL2	MATN2	SEC14L2	SMAD2						ARRB2
			DPYSL4	CPT1A	VDAC1	ESR1	ICAM4	IDH2	PSMD14							GNAT2	PON1	ZSCAN26	VAT1	PAK4						CCL3L3
			VLDLR	KMT5A	ATP5MG	PMM1	MOCOS	IDI1	RPS15							LANCL2	HOXB3	ZFYVE21	RIMKLB							MIF
			CD44	UBE2L6	PHB2	TDO2	ADD1	CH25H	GLS							FAS	CXCL5	TNFRSF19	DUSP10							MT3
			AGL	MIF	DECR1	MT2A	FTCD	ABCA5	TPO							ITPKB	DHCR7	FHOD3	TOR3A							NQO2
			SOX9	SUCLG2	SUCLA2	ATP2A2	ADD2	SULT2B1	ODC1							TIPIN	ZNF746	HIC1	IDI1							NODAL
			DDIT4	CPOX	GOT2	DDT	BMP2K	SOAT2	SLC25A12							LPL	DAZL	SIRT3	RIPK3							NOTCH1
			IDUA	SMS	DLAT	FABP1	BPGM	TFCP2L1	DARS							ASF1A	GAK	TYW1	MFSD4A							NOTCH2
			CASP6	CBR3	ATP6V1H	ACP2	CLCN3	NR0B2	KYNU							TNFRSF19	HIC2	TCAF2	GIPC1							NPY5R
			GLCE	NTHL1	NDUFB2	ABCD2	E2F2		RPL22							AGPAT5	VAT1	CDH16	KLRB1							NTRK1
			COPB2	CIDEA	FDX1	G6PC	HAGH		SRM							ABHD14A	GIPC1	GNA14	EDN1							OPRM1
			DSC2	IDI1	HADHA	DDC	KDM7A		CTH							POLM	ARRDC4	ZNF385A	GOT1							P2RY1
			HS6ST2	AADAT	ATP6V1C1	ACOX3	OPTN		AGMAT							ALDH1A1	GLDC	RMND1	ST6GALNAC6							P2RY6
			CDK1	REEP6	MAOB	SAR1B	RAP1GAP		MTR							DPT	SUSD4	RECK	VILL							NOX4
			PLOD1	HSPH1	NDUFB4	FBLN1	CTNS		KMO							MGAT4B	FKBP8	SFRP2	KCNQ1							DNAJC27
			SDC2	APEX1	UQCR10	ADH5	NFE2L1		RPS25							PDZRN3	BSND	TCF21	SAA4							PDE8A
			GMPPB	NSDHL	ETFDH	CRP	ELL2		ARG1							PPP1R3C	NEU1	SLC37A4	ROPN1L							PDGFA
			PAXIP1	ADIPOR2	GPX4	ABCC2	SLC2A1		DLST							KCNAB3	PTPRJ	FKBP11	HIC2							PDGFB
			NSDHL	ACSL4	PDHX	ETS2	PIGQ		ALDH6A1							S1PR3	EFNB2	ISLR	FXR2							PDGFRA
			RARS	ACSS1	MFN2	NPC1	KLF3		GOT1							NAT8	HLA-DQB1	SCCPDH	SOCS6							PDGFRB
			SLC16A3	ENO3	AIFM1	CASP6	EPB41		SLC25A2							FBN1	LYPD1	STAT5A	TJP3							PHB
			GLRX	IDH3G	ACAA2	BPHL	LAMP2		LIAS							STAB1	MLLT1	LTC4S	DNAJB13							PLA2G2A
			SRD5A3	LGALS1	ETFB	IL1R1	TMEM9B		RPL21							MCM6	LAMC2	ID3	PDGFD							PLA2G5
			SDC3	METAP1	COX11	ENTPD5	EZH1		RPL5							SFRP5	KLF10	HPS1	PACSIN3							SERPINF2
			HDLBP	ALDOA	ECHS1	TNFRSF1A	CTSB		SARDH							FKBP10	A4GALT	WIF1	PPP1R3F							ATP6AP1
			COL5A1	ACSM3	PMPCA	IGFBP4	ATG4A		DBH							IL7	ALDOC	GAS1	SPECC1							TREM2
			CLDN9	LTC4S	ATP6V0B	PYCR1	MFHAS1		AMD1							HIC1	TOR3A	MYOC	LDLR							NECAB2
			TFF3	D2HGDH	SLC25A5	CSAD	MYL4		MTRR							FEZ2	TRBV10-2	ASF1A	AKAP2							FBXW7
			STC1	ADSL	DLST	VTN	RNF19A		RPS10							HARS2	RNF19B	HMGCS2	SGPL1							SLC30A10
			KIF20A	SUCLA2	COX15	ID2	BTG2		GNMT							CES2	TPRN	SYPL2	TRAF4							PRKCA
			GYS2	SDHA	CYB5A	ETFDH	SLC11A2		EEF1E1							UTP20	MICU1	PLPP3	KLF6							IL26
			SLC37A4	XIST	ALAS1	HRG	ADIPOR1		GOT2							VCAN	PDZD11	DNAJA3	UNC5B							PRKCZ
			LHPP	OSTC	SLC25A4	TYR	ASNS		RPL23							GNA14	CARD19	MOCOS	NEU1							MAPK3
			SDHC	GLUL	CPT1A	UPP1	DCUN1D1		PSMF1							PARP2	TMCC3	CBS	POLE3							PDGFC
			NASP	CYP4A22	SLC25A20	BCAR1	ALDH1L1		PSMB2							MMAA	HBEGF	PDLIM3	TOM1L1							MAP2K1
			AURKA	GABARAPL1	MTRR	CBR1	DCAF10		ASL							FRAT2	PON2	TIMP3	CAMKK1							MAP2K7
			B3GNT3	AQP7	COX17	APOE	YPEL5		SEM1							SARS2	MSR1	FANK1	LRG1							ACKR3
			ISG20	CYP1A1	CYB5R3	SLC12A4	SEC14L1		MPST							MYB	MPZL2	ZEB1	RUNDC3A							PTEN
			LDHC	PRDX6	TOMM22	TMEM97	USP15		TST							COL5A2	ING2	POLD2	LDHC							PTPN11
			ARPP19	ERP29	ACAT1	SLC46A3	RIOK3		IVD							PHLDA2	CEACAM1	FMO2	ERO1A							PTPRC
			CENPA	H2AFZ	MRPS11	PTGDS	SIDT2		PSMA1							NID1	LSS	IFRD2	P2RX5							RAP1A
			HOMER1	GAPDHS	ATP6V0C	MPP2	FOXJ2		BBOX1							CD200	APOC2	ZC3H12C	IFIT3							RAP1B
			BIK	DHCR24	PDK4	PTGR1	TCEA1		TPH1							CPLX2	FBXL15	IFFO1	TFRC							TRPV4
			CYB5A	GAD2	TIMM10	AQP9	VEZF1		CDO1							COL17A1	BCAS2	VSIG2	MPZL2							S100A7
			HAX1	PTPRG	LDHA	EPHA2	LPIN2		AANAT							CBS	RNF41	ZDHHC6	PDZD11							CCL1
			COG2	IL4I1	ECI1	PSMB10	PC		RPS4Y1							MLXIPL	RASAL3	TP53I13	GAK							CCL2
			IL13RA1	TP53INP2	MRPL11	FAS	HBBP1		GAMT							CDPF1	CAMKK1	KLF2	INSIG2							CCL3
			AC074143.1	PDHA1	FXN	ACOX1	AC092338.1		SAT1							OGN	PTGDR2	G6PC2	PDK1							CCL3L1
			CLDN3	RAP1GDS1	MRPS12	GART	CCND3		RPL36							MOCOS	TPD52L3	DRAM1	BPGM							CCL4
			AGRN	CEL	COX10	HPRT1	SLC25A38		ASS1							DPYD	ADORA2B	FUT10	PON2							CCL5
			CLN6	BLVRA	RHOT1	PGD	TENT5C		SLC6A8							SHMT1	NFKB2	NT5DC3	CCNG2							CCL7
			TXN	SERINC1	ACAA1	ABCC3	FBXO34		IDO1							PLEK2	HMCES	TCF3	BID							CCL8
			PAM	BMPR1B	ACADSB	SMOX	BACH1		PSME3							CAMKK2	MVP	RNF25	UBE2C							CCL11
			CAPN5	RDH11	LDHB	TTPA	NR3C1		RPL27							JPH3	RASD1	EXOSC1	GTF2IRD1							CCL13
			PKP2	ENO2	MRPS30	HES6	AQP3		CKMT2							GSTA4	NIN	FAS	DLG4							CCL14
			ABCB6		ATP1B1	GCNT2	TRIM58		PDHA1							FMC1	PSMD7	RPAP3	RHOV							CCL15
			DCN		BDH2	MAN1A1	LMO2		MCCC2							CBY1	PPP1R3F	CELA1	PREP							CCL16
			GMPPA		SLC25A12	IGFBP1	PICALM		SLC6A11							WEE1	TTLL1	PM20D1	PTPRJ							CCL17
			BPNT1		TIMM50	ITIH4	NCOA4		SCLY							MSX1	TMEM186	PLTP	IL1F10							CCL18
			ANG		MRPL34	PROS1	GDE1		EEFSEC							CADM3	KCTD9	IL13RA1	TPD52L3							CCL19
			GPR87		ISCA1	TPST1	SLC6A9		DDC							ZC3HC1	BMP8B	PDE4B	PTRH1							CCL20
			GAL3ST1		MRPL35	LEAP2	NNT		RIDA							TACR3	AKAP2	CAP2	ACOT9							CCL21
			ALDH7A1		IDH1	NFS1	ARHGEF12		SERINC3							SEPSECS	HCN2	ALPL	CARD19							CCL22
			NT5E		HSPA9	PGRMC1	PPP2R5B		DMGDH							CELA1	ZBTB21	PAQR7	ASB11							CCL23
			IDH1		MRPL15	CYP17A1	C3		BHMT2							COIL	CCL15	TULP3	JPT1							CCL24
			PYGL		MRPS15	ARPP19	2019-03-02		LARS							MYO1G	MGARP	SLC39A4	MMP15							CCL25
			NDUFV3		TOMM70	SERTAD1	UCP2		TSHB							ZNF112	GUSB	NCAM1	FDFT1							XCL1
			NDST3		TCIRG1	ARG2	SYNJ1		RPS15A							GAS1	FXYD4	GHR								CX3CL1
			PPP2CB		ISCU	HNF4A	FN3K		PSAT1							BMP7	DSCAM	RORC								NOD2
			PSMC4		POLR2F	REG1A	ABCG2		SDS							PLPP3	VILL	PHF1								SHC1
			TPBG		NQO2	CCL25	DAAM1		CGA							KLF1	PDE10A	EDARADD								GAREM1
			TGFBI		NDUFC2	PEMT	AGPAT4		GLS2							GNG11	SLC39A8	GSPT2								BMP2
			GALK2		MRPS22	ACO2	CCDC28A		GLUL							HPGD	DAGLB	PDLIM4								NDRG4
			CTH		POR	LONP1	GMPS		EPRS							PSAT1	RBM4	AXIN2								SLAMF1
			KIF2A		ATP6V0E1	NMT1	ACP5		PSMB7							TSPAN4	UBE2R2	FUT8								BMP4
			CACNA1H		PHYH	PTGES3	SLC10A3		RPL35							SATB1	TRAF3	ITGBL1								SRC
			ANKZF1		MPC1	F10	ALDH6A1		GRHPR							PRKRIP1	TGIF1	LPL								BRAF
			SAP30		GPI	TAT	CIR1		RPS6							TNNC2	ELL	BTBD2								SSTR4
			RBCK1		AFG3L2	2019-03-06	RBM5		SQOR							PMPCB		TPD52L1								XCL2
			ELF3		HSD17B10	JUP	HTRA2		RPLP1							TBCE		SLC39A13								TEK
			RPE		CASP7	ACP1	IGSF3		DUOX1							METTL5		SPCS3								TGFB1
			B4GALT4		PRDX3	MBL2	BTRC		KYAT3									GRAMD1A								THPO
			DEPDC1		MGST3	TGFB2	AC010618.1		DBT									PDGFRA								TLR4
			RRAGD		HTRA2	ENPEP	PQLC1		RPS24																	TNF
			IER3		BCKDHA	HSD17B2	SDCBP		PAPSS1																	C5AR1
			ALDH9A1		LRPPRC	ANGPTL3	LRP10		TPH2																	MAP3K12
			DLD		RETSAT	PC	NEK7		AMDHD1																	NELFE
			MERTK		ECH1	PDLIM5	ARL2BP		SDSL																	CALCR
			GCLC		RHOT2	CYP2E1	ENDOD1		SUOX																	PDGFD
			FKBP4		BAX	BCAT1	P4HA2		CSAD																	FGF23
			SOD1		MTRF1	ATOH8	HTATIP2		DUOX2																	CASR
			MED24		GLUD1	SLC1A5	SLC7A11		HDC																	SEMA7A
			AK3		SUPV3L1	IRF8	KHNYN		GCSH																	HAVCR2
			XYLT2		GRPEL1	NINJ1	MBOAT2		RPL3L																	TNFSF11
			ARTN		PDP1	AP4B1	ATP6V0A1		RPS2																	MARCO
			PPIA		ALDH6A1	ACSM1	CAST		PNMT																	RIPK2
			CHST4		OAT	ITIH1	TYR		PSMB6																	TNFRSF11A
									RPS11																	FGF18
									RPL13A																	NRP1
									RPL11																	CFLAR
									AZIN2																	CD4
									RPS8																	MFHAS1
									PSMA5																	GPR55
									ALDH9A1																	HAND2
									OAZ3																	CD36
									PYCR2																	CD44
									RPS27A																	RAPGEF2
									LIPT1																	CD74
									GADL1																	FGF19
									RPL32
									AMT
									ENOPH1
									RPS3A
									RPL37
									BHMT
									PSPH
									RPL10
									RPL7
									AUH
									RPL7A
									GLUD1
									PAOX
									APIP
									RPS3
									FAU
									HNMT
									DLAT
									MAT1A
									ACAD8
									QDPR
									TDO2
									ACMSD
									NMRAL1
									PSMA8
									AZIN1
									CARNMT1
									RPL30
									HPD
									PSMD4
									PSMB4
									ALDH4A1
									UROC1
									CBS
									FTCD
									RPL8
									PSMC2
									NAGS
									RPL26
									ASRGL1
									RPL29
									HAAO
									PDHA2
									RPL22L1
									PSMD6
									PPM1K
									RPL9
									RPL39L
									AIMP1
									SLC45A2
									SERINC5
									RPS14
									ALDH7A1
									RPL10L
									RPL36AL
									PSMC3
									GPT2
									CKB
									ASPG
									PCBD1
									RPL27A
									RIMKLB
									NNMT
									MARS
									RPL13
									GPT
									SRR
									SLC3A2
									RPSA
									PDHB
									SERINC2
									RPS9
									KYAT1
									PAH
									GATM
									RPS21
									RPS7
									QARS
									AGXT
									CARNS1
									RPL38
									PSMD1
									RPL4
									RPL15
									PSMD2
									PHYKPL
									LIPT2
									PXMP2
									SHMT1
									RIMKLA
									RPLP2
									RPS27
									GLDC
									PIPOX
									SEPHS2
									PSTK
									TH
									OAZ2
									SLC36A4
									NQO1
									DHTKD1
									ADO
									ADI1
									RPS17
									GLUD2
									RPL35A
									PYCR1
									SLC25A21
									SLC25A10
									AFMID
									SERINC4
									RPS27L
									PSMD13
									NAT8L
									TMLHE
									RPS23
									SECISBP2
									HYKK
									IDO2
									RPL14
									ACADSB
									IARS
									ASMT
									PSMD12
									DIO3
									RPS26
									RPL37A
									RPL12
									RPS4X
									HIBCH
									RPL23A
									TXNRD1
									TAT
									PAPSS2
									RPL10A
									RPL39
									DDO
									PSMB8
									PSMB10
									DIO2
									DIO1
									RPS29
									TSTD1
									UBA52
									PSMB11
									CKMT1A
									RPL41
									RPS18
									RPS28
									CKMT1B
									PSMB9
									RPL36A
									INMT
									HOGA1
									BCKDHA
									PRODH2
									RPL17
									CBSL
									PSMB3
									RPS4Y2

## Sheet: 02 GSVA score (GSE131418)
	sampleID	group	GO_ANOIKIS	GO_NEGATIVE_REGULATION_OF_ANOIKIS	GO_POSITIVE_REGULATION_OF_ANOIKIS	HALLMARK_BILE_ACID_METABOLISM	HALLMARK_FATTY_ACID_METABOLISM	HALLMARK_GLYCOLYSIS	HALLMARK_HEME_METABOLISM	HALLMARK_OXIDATIVE_PHOSPHORYLATION	HALLMARK_XENOBIOTIC_METABOLISM	REACTOME_METABOLISM_OF_AMINO_ACIDS_AND_DERIVATIVES	AGARWAL_AKT_PATHWAY_TARGETS	AKT_UP.V1_DN	AKT_UP.V1_UP	AKT_UP_MTOR_DN.V1_DN	AKT_UP_MTOR_DN.V1_UP	BIOCARTA_AKT_PATHWAY	BIOCARTA_ERK_PATHWAY	GO_NEGATIVE_REGULATION_OF_ERK1_AND_ERK2_CASCADE	GO_POSITIVE_REGULATION_OF_ERK1_AND_ERK2_CASCADE	HALLMARK_PI3K_AKT_MTOR_SIGNALING	PID_PI3KCI_AKT_PATHWAY	REACTOME_AKT_PHOSPHORYLATES_TARGETS_IN_THE_NUCLEUS	REACTOME_MAPK1_ERK2_ACTIVATION	REACTOME_MAPK3_ERK1_ACTIVATION	REACTOME_PI3K_AKT_ACTIVATION	REACTOME_PI3K_AKT_SIGNALING_IN_CANCER	REACTOME_PROLONGED_ERK_ACTIVATION_EVENTS	XU_AKT1_TARGETS_48HR	XU_AKT1_TARGETS_6HR
mcc.met.1	mcc.met.1	high	0.453478	0.676735	-0.145542	0.287909	0.399883	0.312672	0.373638	0.360559	0.509036	0.401244	0.457089	0.252692	0.352241	0.26727	0.321871	0.577271	0.845803	0.464522	0.487247	0.638118	0.671541	0.780121	1.0178	1.06199	0.509252	0.341908	0.581011	0.844284	0.573831
mcc.met.2	mcc.met.2	high	0.510872	0.703434	0.0300259	0.233802	0.430596	0.290399	0.404206	0.394219	0.489492	0.390722	0.49681	0.193869	0.311409	0.221195	0.325328	0.648406	0.875792	0.542939	0.524151	0.609607	0.716777	0.723093	0.973888	0.977003	0.649578	0.426078	0.634813	0.836968	0.526835
mcc.met.3	mcc.met.3	low	0.481946	0.723181	0.0837153	0.276808	0.462051	0.288983	0.378894	0.372203	0.482168	0.415495	0.441422	0.224336	0.323964	0.248825	0.341298	0.681205	0.944925	0.503108	0.512143	0.634196	0.704955	0.773379	1.04455	1.0124	0.64927	0.428933	0.666958	0.764319	0.602519
mcc.met.4	mcc.met.4	low	0.480415	0.678515	-0.0846573	0.265916	0.403235	0.274054	0.39538	0.392573	0.485956	0.383879	0.592926	0.2165	0.303585	0.254032	0.327636	0.687033	0.834431	0.467514	0.501262	0.592037	0.707784	0.773228	0.991313	0.995234	0.683633	0.406024	0.533717	0.867154	0.486293
mcc.met.5	mcc.met.5	low	0.538088	0.750428	0.0530239	0.258514	0.422785	0.287722	0.391942	0.392948	0.495751	0.398314	0.538635	0.213393	0.307652	0.253876	0.331351	0.672167	0.858827	0.540636	0.517306	0.608212	0.697157	0.781385	0.899928	0.939395	0.670156	0.445365	0.626765	0.851224	0.518291
mcc.met.6	mcc.met.6	high	0.502823	0.716918	0.0356942	0.238521	0.418434	0.316252	0.394526	0.385179	0.506922	0.396442	0.520114	0.218319	0.303486	0.264714	0.307949	0.668102	0.935829	0.510841	0.514495	0.625025	0.699814	0.800234	1.05443	1.02271	0.639356	0.433573	0.641598	0.793679	0.474074
mcc.met.7	mcc.met.7	high	0.500841	0.760414	0.0552215	0.269106	0.419655	0.308891	0.419057	0.382188	0.460931	0.398069	0.511428	0.187285	0.302682	0.235309	0.305477	0.708095	0.898515	0.506516	0.516371	0.601865	0.733187	0.763431	1.01027	0.983026	0.648599	0.419713	0.52686	0.830312	0.450366
mcc.met.8	mcc.met.8	low	0.445718	0.668356	-0.0565031	0.253329	0.469263	0.319339	0.387474	0.38409	0.481807	0.405645	0.408304	0.212331	0.320389	0.237862	0.319557	0.652293	0.843213	0.529941	0.525365	0.622484	0.692872	0.758904	1.00657	0.994548	0.604983	0.394821	0.602869	0.742182	0.571469
mcc.met.9	mcc.met.9	high	0.470138	0.664801	-0.0306129	0.259015	0.418941	0.285548	0.407419	0.405552	0.493768	0.405087	0.470501	0.207311	0.307456	0.232427	0.370547	0.637102	0.929977	0.513183	0.510231	0.649775	0.754713	0.766614	1.0267	1.01691	0.616057	0.447764	0.573232	0.810685	0.551311
mcc.met.10	mcc.met.10	high	0.521908	0.722072	-0.0433323	0.237084	0.427654	0.30123	0.416276	0.382355	0.480089	0.380778	0.467787	0.215724	0.319414	0.226788	0.3251	0.691055	0.881609	0.477621	0.510452	0.610869	0.720368	0.786045	0.964898	0.987695	0.652408	0.435168	0.581712	0.715415	0.50973
mcc.met.11	mcc.met.11	high	0.496553	0.711726	-0.101047	0.27375	0.44787	0.286352	0.405229	0.376705	0.507703	0.406327	0.451585	0.236417	0.328812	0.253325	0.334981	0.696728	0.883224	0.537579	0.541075	0.619365	0.715564	0.759299	0.989158	0.981874	0.644421	0.432702	0.612353	0.718017	0.520035
mcc.met.12	mcc.met.12	high	0.511903	0.751401	-0.023851	0.266844	0.405212	0.288948	0.389157	0.391185	0.509952	0.403363	0.53408	0.227767	0.32704	0.261238	0.346773	0.674196	0.904639	0.523167	0.497342	0.636386	0.751994	0.775541	0.987	0.949561	0.63345	0.417853	0.601575	0.83651	0.566544
mcc.met.13	mcc.met.13	high	0.458798	0.673264	-0.062144	0.263181	0.438575	0.314339	0.417261	0.386818	0.495904	0.395315	0.545703	0.212486	0.322975	0.236841	0.321517	0.622473	0.895962	0.474918	0.514415	0.588891	0.674522	0.766774	0.918943	0.957443	0.571586	0.425805	0.609614	0.895503	0.576725
mcc.met.14	mcc.met.14	high	0.428188	0.625965	-0.0107121	0.27179	0.392705	0.299183	0.411577	0.367475	0.471968	0.372827	0.380809	0.22802	0.349311	0.246049	0.344864	0.592488	0.899794	0.531344	0.506886	0.652509	0.72674	0.813472	0.926531	0.950049	0.500436	0.361415	0.615684	0.789567	0.509542
mcc.met.15	mcc.met.15	high	0.462386	0.665708	-0.0369193	0.290155	0.432007	0.305021	0.393727	0.390017	0.500811	0.391853	0.555831	0.229815	0.299471	0.263747	0.314563	0.686647	0.830307	0.536553	0.518132	0.610707	0.668907	0.790822	0.994607	0.975598	0.6799	0.395656	0.620255	0.756633	0.50392
mcc.met.16	mcc.met.16	low	0.542746	0.681348	0.0599383	0.26131	0.41054	0.297385	0.39032	0.388389	0.508554	0.387307	0.407241	0.245065	0.307859	0.263963	0.326948	0.705538	0.878087	0.532264	0.503689	0.594695	0.707632	0.672549	0.914963	0.967043	0.554484	0.380546	0.442093	0.772888	0.541846
mcc.met.17	mcc.met.17	high	0.463176	0.721248	-0.0312955	0.247942	0.421793	0.301149	0.401693	0.39502	0.479432	0.387911	0.642305	0.222968	0.304951	0.239417	0.318585	0.70103	0.848291	0.500661	0.497685	0.581449	0.692467	0.78816	0.958354	0.974197	0.621578	0.412473	0.584386	0.904747	0.561489
mcc.met.18	mcc.met.18	low	0.464443	0.69567	-0.124959	0.293185	0.454538	0.281268	0.37769	0.391757	0.521065	0.399383	0.366905	0.268978	0.347072	0.257173	0.346545	0.693349	0.831111	0.516965	0.511158	0.65034	0.677683	0.79279	1.16744	1.16124	0.542844	0.39538	0.576489	0.830944	0.575695
mcc.met.19	mcc.met.19	high	0.506429	0.75924	0.0435795	0.295993	0.421327	0.296369	0.385972	0.398495	0.497987	0.402182	0.55252	0.19211	0.300892	0.239798	0.31315	0.610833	0.903377	0.55234	0.528426	0.604456	0.714211	0.744211	1.02708	1.0027	0.686173	0.402775	0.608303	0.744318	0.375666
mcc.met.20	mcc.met.20	high	0.471588	0.682332	-0.00193573	0.271698	0.420168	0.27877	0.383944	0.367687	0.475419	0.409302	0.472895	0.218001	0.314338	0.23596	0.327795	0.635427	0.890622	0.489786	0.491126	0.632927	0.711172	0.714767	1.04092	0.991811	0.648781	0.42895	0.617945	0.79102	0.578839
mcc.met.21	mcc.met.21	low	0.462711	0.700467	0.0996202	0.249936	0.447931	0.302211	0.386209	0.377722	0.497116	0.39219	0.393988	0.213337	0.336263	0.232528	0.34331	0.636502	0.962291	0.499903	0.509825	0.636994	0.732875	0.733846	1.03152	0.990473	0.588022	0.427448	0.656513	0.80682	0.58905
mcc.met.22	mcc.met.22	low	0.442144	0.627811	-0.0570836	0.226778	0.40992	0.301907	0.407151	0.388658	0.470388	0.393098	0.491178	0.210778	0.311765	0.246655	0.316792	0.674409	0.91568	0.543517	0.521255	0.626534	0.718671	0.707366	0.99844	1.01044	0.631928	0.441865	0.731835	0.781383	0.581938
mcc.met.23	mcc.met.23	high	0.464569	0.699256	-0.00203117	0.268832	0.411502	0.281792	0.395399	0.369864	0.503157	0.391644	0.46145	0.217287	0.292544	0.260555	0.317155	0.621506	0.850964	0.486616	0.515794	0.59667	0.706717	0.729822	1.02361	1.01293	0.572192	0.408222	0.6153	0.764539	0.432832
mcc.met.24	mcc.met.24	low	0.413575	0.643471	-0.00253436	0.262095	0.407333	0.310645	0.395031	0.406995	0.481375	0.374135	0.642452	0.2242	0.295919	0.236901	0.32218	0.635084	0.88817	0.491109	0.499325	0.575091	0.710562	0.689426	0.987713	0.923999	0.662077	0.412977	0.601826	0.907882	0.536594
mcc.met.25	mcc.met.25	low	0.497819	0.691263	0.00449436	0.246837	0.442626	0.320636	0.390137	0.380389	0.497386	0.389429	0.43588	0.240108	0.319404	0.258276	0.343483	0.66056	0.916922	0.499774	0.507519	0.63249	0.724687	0.793988	0.950234	0.990936	0.621325	0.435975	0.504449	0.91027	0.6107
mcc.met.26	mcc.met.26	high	0.497195	0.710259	-0.0312688	0.286627	0.402984	0.295137	0.357224	0.381388	0.509693	0.390355	0.456669	0.244281	0.338568	0.271382	0.316809	0.651596	0.874177	0.529738	0.506062	0.627768	0.703954	0.843112	0.952958	0.975027	0.480774	0.40729	0.570907	0.864977	0.553025
mcc.met.27	mcc.met.27	low	0.445069	0.66174	-0.111542	0.270892	0.429973	0.262595	0.395189	0.384526	0.489293	0.406087	0.528982	0.213735	0.312252	0.261233	0.321819	0.698116	0.885011	0.531296	0.509456	0.620127	0.750308	0.844954	1.03013	1.00481	0.674973	0.423043	0.594796	0.763258	0.416452
mcc.met.28	mcc.met.28	low	0.516751	0.719809	0.0762144	0.295308	0.444799	0.328386	0.404301	0.385849	0.498175	0.401018	0.524778	0.221881	0.318666	0.265233	0.317605	0.700582	0.845498	0.54172	0.529319	0.635736	0.712287	0.767706	1.04297	1.00522	0.590906	0.405155	0.572564	0.72038	0.451632
mcc.met.29	mcc.met.29	low	0.581342	0.854458	-0.0274756	0.26673	0.42434	0.281819	0.384049	0.397405	0.506246	0.364624	0.50402	0.220592	0.292454	0.25192	0.293612	0.656766	0.877266	0.482628	0.507069	0.600274	0.696617	0.75147	1.01311	0.989911	0.680353	0.421931	0.62519	0.802133	0.522518
mcc.met.30	mcc.met.30	low	0.414098	0.62018	-0.0670488	0.254617	0.441238	0.299478	0.419964	0.407483	0.469489	0.379515	0.540472	0.207177	0.30186	0.228744	0.333088	0.662099	0.873372	0.520405	0.503412	0.575799	0.705273	0.777943	1.03785	0.987764	0.571919	0.429256	0.609184	0.867463	0.487828
mcc.met.31	mcc.met.31	low	0.460238	0.708856	0.0372615	0.261208	0.421416	0.305304	0.422301	0.389459	0.492091	0.419179	0.484892	0.212506	0.308073	0.233082	0.321057	0.709656	0.888306	0.514378	0.496032	0.635988	0.735021	0.813495	1.06411	0.99869	0.610431	0.414842	0.598303	0.776178	0.493052
mcc.met.32	mcc.met.32	low	0.524928	0.728612	0.105788	0.322835	0.426972	0.297738	0.393137	0.37679	0.519586	0.406539	0.437402	0.207658	0.306713	0.251987	0.322471	0.69084	0.867587	0.505467	0.525663	0.639501	0.713231	0.75416	1.04946	0.998098	0.671768	0.387151	0.609039	0.764391	0.488651
mcc.met.33	mcc.met.33	high	0.47231	0.710381	0.0508218	0.235572	0.444106	0.317282	0.43007	0.385316	0.494246	0.388367	0.462452	0.193504	0.306508	0.217255	0.324258	0.612241	0.910861	0.501514	0.505482	0.608976	0.720972	0.764141	1.06637	1.0231	0.532049	0.415489	0.662357	0.846099	0.561617
mcc.met.34	mcc.met.34	low	0.497848	0.742926	-0.020196	0.251979	0.413193	0.28165	0.390979	0.37254	0.482293	0.385315	0.551549	0.21333	0.307741	0.227117	0.308808	0.654915	0.864672	0.501056	0.505634	0.587671	0.706699	0.732815	0.982301	0.943375	0.557101	0.408048	0.585309	0.855711	0.61341
mcc.met.35	mcc.met.35	high	0.46767	0.711557	0.209647	0.25748	0.402389	0.30878	0.390467	0.38901	0.493273	0.391212	0.47214	0.214287	0.299723	0.239884	0.307129	0.638516	0.849453	0.536389	0.505919	0.616852	0.689306	0.787391	0.928436	0.876158	0.600495	0.44312	0.664929	0.888447	0.475162
mcc.met.36	mcc.met.36	high	0.47225	0.705385	-0.0950957	0.284793	0.446217	0.29995	0.384465	0.379165	0.520185	0.403973	0.461341	0.24065	0.336302	0.26602	0.316496	0.685175	0.924432	0.511911	0.527517	0.6567	0.718126	0.7587	1.02395	1.02236	0.573433	0.403669	0.540143	0.758526	0.5697
mcc.met.37	mcc.met.37	high	0.483741	0.719596	-0.0354518	0.263459	0.438023	0.288046	0.39258	0.394051	0.489009	0.386657	0.406683	0.202805	0.29551	0.23597	0.309714	0.691026	0.861024	0.513568	0.5051	0.601485	0.717592	0.688077	0.995716	0.997497	0.685329	0.406122	0.596211	0.731851	0.476628
mcc.met.38	mcc.met.38	high	0.478753	0.685428	-0.105061	0.276023	0.422819	0.314203	0.401291	0.399409	0.49958	0.387088	0.585623	0.226833	0.317375	0.245161	0.306869	0.697724	0.814898	0.53387	0.518942	0.617391	0.711447	0.869847	1.00503	0.971376	0.665603	0.433747	0.587836	0.732717	0.500436
mcc.met.39	mcc.met.39	low	0.451428	0.648466	-0.0224651	0.267275	0.435702	0.286862	0.415425	0.426181	0.496756	0.390197	0.519406	0.220934	0.296967	0.25358	0.32891	0.713644	0.838698	0.498038	0.517295	0.63534	0.728048	0.799712	1.02328	1.00618	0.590223	0.428228	0.585566	0.745422	0.491769
mcc.met.40	mcc.met.40	low	0.462314	0.695039	-0.080472	0.227926	0.428289	0.267485	0.393384	0.421999	0.472064	0.38319	0.463518	0.221302	0.297448	0.263627	0.315877	0.645403	0.858281	0.490649	0.499553	0.607504	0.750608	0.685141	0.964528	0.901387	0.653154	0.41348	0.63741	0.88649	0.526872
mcc.met.41	mcc.met.41	low	0.501774	0.733605	0.0944327	0.250845	0.443416	0.302243	0.406694	0.419404	0.493563	0.388886	0.566259	0.167444	0.292561	0.243089	0.31333	0.648152	0.82321	0.484559	0.512467	0.585114	0.694001	0.720111	0.977896	0.942431	0.62198	0.421031	0.608032	0.744228	0.495795
mcc.met.42	mcc.met.42	high	0.489264	0.689272	-0.0527166	0.281067	0.420822	0.307271	0.389484	0.390494	0.513978	0.394122	0.395802	0.235092	0.294828	0.265746	0.3311	0.69244	0.855253	0.513178	0.519663	0.62096	0.692613	0.826671	1.04053	1.02793	0.596682	0.409788	0.598745	0.755988	0.508471
mcc.met.43	mcc.met.43	high	0.502231	0.766489	-0.0565639	0.261411	0.426234	0.312192	0.401168	0.397579	0.497589	0.390357	0.404427	0.221625	0.333272	0.263599	0.328164	0.710665	0.866186	0.508757	0.527919	0.613523	0.734871	0.724042	1.02022	1.01945	0.664034	0.426946	0.612659	0.888088	0.562522
mcc.met.44	mcc.met.44	high	0.442603	0.637371	-0.128755	0.272758	0.421539	0.309179	0.416373	0.398782	0.496153	0.39669	0.354895	0.200832	0.308159	0.246363	0.323279	0.654363	0.866541	0.547151	0.527444	0.637171	0.749606	0.733175	0.969815	0.971561	0.393031	0.405232	0.655736	0.769448	0.515559
mcc.met.45	mcc.met.45	low	0.463677	0.700571	-0.0678741	0.262924	0.433718	0.306443	0.414807	0.395441	0.497721	0.394927	0.508337	0.226114	0.327712	0.242969	0.333913	0.650401	0.877309	0.547543	0.508052	0.615085	0.667692	0.7385	1.00732	0.96817	0.517714	0.410264	0.585985	0.806344	0.557875
mcc.met.46	mcc.met.46	low	0.508531	0.789092	-0.0537333	0.283834	0.393901	0.283076	0.385328	0.391616	0.520499	0.388781	0.489001	0.231583	0.307495	0.256922	0.321985	0.642319	0.840135	0.532466	0.516968	0.613512	0.714267	0.751628	0.980424	0.984294	0.58403	0.400192	0.618676	0.836698	0.533143
mcc.met.47	mcc.met.47	low	0.494933	0.72263	-0.0957185	0.302319	0.417442	0.304436	0.398327	0.39143	0.509735	0.391258	0.477813	0.216881	0.29978	0.257749	0.316026	0.667309	0.876071	0.530092	0.529086	0.630777	0.708498	0.825386	0.998973	0.966243	0.569747	0.41022	0.5998	0.764069	0.531814
mcc.met.48	mcc.met.48	low	0.473909	0.676437	-0.0274536	0.245316	0.456701	0.305007	0.38762	0.39093	0.494431	0.412283	0.478905	0.2293	0.322476	0.255	0.341161	0.731316	0.899047	0.558632	0.511171	0.631142	0.738184	0.746457	1.05586	1.00719	0.557637	0.395202	0.655308	0.864423	0.524691
mcc.met.49	mcc.met.49	high	0.508685	0.730085	0.0277678	0.309961	0.434085	0.284978	0.416221	0.401179	0.499499	0.402501	0.512031	0.220895	0.311153	0.244088	0.314999	0.715131	0.86357	0.554155	0.521965	0.622039	0.737968	0.789138	1.01284	1.01813	0.700888	0.418864	0.612434	0.733219	0.443986
mcc.met.50	mcc.met.50	high	0.494662	0.704293	0.0420875	0.289734	0.420395	0.288	0.401196	0.369774	0.497184	0.377166	0.313767	0.243392	0.321358	0.287039	0.319179	0.659228	0.961779	0.51371	0.524468	0.64113	0.691228	0.820715	1.08098	1.09151	0.543966	0.404157	0.569246	0.560194	0.48144
mcc.met.51	mcc.met.51	low	0.514008	0.752387	0.0763822	0.256401	0.411633	0.29824	0.384051	0.381875	0.499448	0.391688	0.506013	0.228106	0.307666	0.25105	0.321602	0.681685	0.891505	0.507889	0.512917	0.640078	0.740882	0.745677	1.02906	1.05349	0.665121	0.43088	0.58945	0.735282	0.47257
mcc.met.52	mcc.met.52	high	0.503833	0.77479	-0.0986236	0.297362	0.440861	0.278596	0.383677	0.378561	0.523213	0.405221	0.338529	0.247514	0.313635	0.271131	0.316138	0.649702	0.85662	0.528501	0.515718	0.646012	0.7328	0.796407	0.977186	0.966558	0.494324	0.389583	0.637811	0.750701	0.548447
mcc.met.53	mcc.met.53	low	0.47474	0.710178	-0.0750363	0.271201	0.394882	0.303448	0.397602	0.401545	0.508932	0.401556	0.438577	0.215977	0.308934	0.254933	0.31305	0.648669	0.843667	0.556194	0.525511	0.622928	0.757354	0.789799	1.01166	0.951614	0.631407	0.414808	0.582995	0.793073	0.425234
mcc.met.54	mcc.met.54	high	0.493597	0.704908	0.116302	0.282288	0.437077	0.286877	0.408825	0.381133	0.489701	0.395322	0.503963	0.224754	0.338548	0.273142	0.347931	0.68365	0.847735	0.512596	0.512837	0.62305	0.714119	0.831629	0.997759	1.0016	0.726561	0.411737	0.538637	0.802063	0.504421
mcc.met.55	mcc.met.55	high	0.461492	0.699295	0.0175069	0.269672	0.431225	0.282943	0.393188	0.383513	0.492662	0.404313	0.503159	0.230542	0.297691	0.246911	0.335019	0.651041	0.866151	0.530938	0.501585	0.621402	0.75537	0.818184	0.968504	0.906411	0.666495	0.410683	0.727456	0.757164	0.53601
mcc.met.56	mcc.met.56	high	0.485388	0.735667	-0.114272	0.280247	0.443478	0.29737	0.378387	0.386445	0.503697	0.391995	0.450679	0.215872	0.31907	0.250471	0.329945	0.653499	0.898032	0.499585	0.529123	0.615747	0.689987	0.786791	0.980498	0.99434	0.585582	0.425026	0.595565	0.858642	0.61155
mcc.met.57	mcc.met.57	low	0.467034	0.676566	0.0235653	0.274324	0.428577	0.299734	0.381925	0.37597	0.502987	0.406449	0.523788	0.215352	0.346914	0.237724	0.34325	0.637357	0.893927	0.535664	0.506725	0.627125	0.677277	0.756988	1.01231	0.988455	0.571661	0.400833	0.620957	0.88175	0.596671
mcc.met.58	mcc.met.58	low	0.488581	0.713697	-0.0097903	0.26093	0.432727	0.294493	0.382752	0.39793	0.508086	0.404645	0.480297	0.236658	0.34169	0.253581	0.346089	0.664725	0.927093	0.531689	0.525545	0.624805	0.695219	0.762196	0.986664	0.99638	0.531108	0.400011	0.665819	0.817082	0.542012
mcc.met.59	mcc.met.59	low	0.546668	0.773294	0.0308071	0.248481	0.4169	0.254693	0.403742	0.374578	0.493788	0.39567	0.486752	0.193323	0.306488	0.231933	0.318283	0.634391	0.839781	0.485746	0.508369	0.62843	0.765737	0.755169	0.948236	0.923365	0.707251	0.449757	0.663621	0.868426	0.49704
mcc.met.60	mcc.met.60	high	0.499275	0.747415	0.0428132	0.286108	0.422174	0.294617	0.380779	0.383306	0.510204	0.392994	0.396362	0.249091	0.300972	0.261625	0.301964	0.635146	0.897499	0.512557	0.517396	0.643741	0.699842	0.763117	1.03693	1.02127	0.55027	0.408503	0.549297	0.707869	0.493758
mcc.met.61	mcc.met.61	high	0.479335	0.645617	0.0970123	0.270512	0.442992	0.308855	0.411484	0.388375	0.493942	0.416845	0.468736	0.231328	0.31662	0.239823	0.335798	0.726156	0.861022	0.555472	0.511958	0.626817	0.702628	0.758987	0.987835	0.997988	0.643006	0.41899	0.53451	0.751812	0.49187
mcc.met.62	mcc.met.62	low	0.460165	0.688619	-0.0206508	0.280609	0.433197	0.29972	0.399951	0.411584	0.497107	0.385441	0.443105	0.191858	0.293152	0.252727	0.328152	0.67843	0.848493	0.536143	0.513408	0.601888	0.756185	0.833792	0.992658	0.9683	0.665697	0.436056	0.584449	0.81653	0.468523
mcc.met.63	mcc.met.63	low	0.485803	0.732881	-0.0102179	0.276138	0.408262	0.293225	0.372488	0.369406	0.529	0.390614	0.380347	0.229947	0.305914	0.258218	0.313925	0.686444	0.871905	0.51221	0.502326	0.633939	0.664405	0.742486	0.997879	0.986458	0.609052	0.376194	0.559537	0.831728	0.516694
mcc.met.64	mcc.met.64	low	0.5072	0.731509	-0.0133904	0.303496	0.402209	0.30251	0.377422	0.401341	0.515045	0.391216	0.424253	0.21313	0.30903	0.242563	0.318634	0.703948	0.816827	0.51184	0.519522	0.628245	0.710186	0.749305	1.05274	0.983161	0.615672	0.390579	0.580806	0.751538	0.516312
mcc.met.65	mcc.met.65	high	0.489615	0.736504	0.0105569	0.240951	0.425475	0.284977	0.397988	0.394788	0.495644	0.40331	0.356104	0.223637	0.293492	0.239091	0.319056	0.655629	0.909369	0.513903	0.50243	0.617324	0.73978	0.801376	0.999992	0.986604	0.585267	0.415045	0.697927	0.789142	0.484416
mcc.met.66	mcc.met.66	low	0.438467	0.657846	-0.0937702	0.27021	0.425161	0.299167	0.389384	0.393748	0.510017	0.404501	0.471359	0.252635	0.319498	0.287309	0.339209	0.693684	0.851841	0.515196	0.514993	0.626751	0.744769	0.780194	1.03021	0.982035	0.5736	0.403627	0.580048	0.72523	0.54575
mcc.met.67	mcc.met.67	high	0.509725	0.738126	-0.0662167	0.248312	0.435366	0.303098	0.396211	0.396596	0.48969	0.396293	0.661359	0.206438	0.324996	0.235322	0.341262	0.678774	0.895119	0.48573	0.506115	0.606443	0.681387	0.736236	0.996728	0.999253	0.728708	0.440412	0.651692	0.922262	0.58809
mcc.met.68	mcc.met.68	low	0.471483	0.691322	-0.00300132	0.283154	0.396993	0.292151	0.390706	0.388769	0.501506	0.390235	0.592051	0.209287	0.287763	0.217233	0.308085	0.596258	0.844999	0.494284	0.501514	0.598498	0.666239	0.743715	1.00041	1.03457	0.653931	0.399718	0.584429	0.910598	0.503918
mcc.met.69	mcc.met.69	low	0.523825	0.762277	0.176819	0.277566	0.428474	0.293129	0.364657	0.375366	0.498693	0.411159	0.405057	0.222892	0.347821	0.256555	0.344904	0.638594	0.948712	0.522794	0.506243	0.6571	0.708466	0.696618	1.06172	1.06885	0.556991	0.405934	0.671584	0.805554	0.654974
mcc.met.70	mcc.met.70	low	0.5016	0.712605	0.0633909	0.287944	0.414058	0.299708	0.383418	0.381411	0.517731	0.402638	0.49164	0.227053	0.321993	0.240752	0.32475	0.667232	0.875576	0.536488	0.516868	0.640899	0.707063	0.751731	0.987092	0.962524	0.611403	0.392453	0.634936	0.701057	0.512879
mcc.met.71	mcc.met.71	high	0.476268	0.721409	-0.10902	0.278783	0.396891	0.268387	0.387084	0.379122	0.515191	0.382511	0.531216	0.202588	0.284185	0.251144	0.285131	0.642132	0.89297	0.503143	0.506341	0.59233	0.69262	0.788459	0.939166	0.927804	0.618687	0.425319	0.626387	0.807594	0.472446
mcc.met.72	mcc.met.72	low	0.451982	0.622401	-0.0169947	0.267188	0.431986	0.28087	0.383802	0.375956	0.489679	0.39326	0.420894	0.241301	0.303258	0.259793	0.334802	0.712522	0.859251	0.530089	0.518513	0.619669	0.781139	0.779907	1.04726	1.02045	0.579907	0.376343	0.583751	0.765013	0.524351
mcc.met.73	mcc.met.73	low	0.500555	0.736982	-0.030203	0.259896	0.414038	0.280293	0.396027	0.376885	0.486672	0.39073	0.52442	0.210736	0.331064	0.22965	0.334936	0.667972	0.915064	0.531108	0.507876	0.59315	0.725135	0.785554	0.992559	0.967796	0.611822	0.426842	0.662343	0.836657	0.490691
mcc.met.74	mcc.met.74	low	0.511454	0.748654	0.145597	0.280414	0.429872	0.272372	0.375913	0.38583	0.501018	0.396361	0.501077	0.221397	0.310222	0.255363	0.305636	0.626469	0.910054	0.539269	0.504724	0.614705	0.746391	0.802496	0.93854	0.875712	0.649762	0.44828	0.678693	0.776299	0.521993
mcc.met.75	mcc.met.75	high	0.491367	0.671651	-0.0535585	0.246401	0.429942	0.274277	0.391269	0.397386	0.481019	0.3865	0.582757	0.213859	0.311922	0.240597	0.317675	0.649001	0.906004	0.535172	0.504102	0.631715	0.719713	0.75748	0.948104	0.96428	0.611951	0.416594	0.637421	0.833387	0.546184
mcc.met.76	mcc.met.76	low	0.557101	0.813938	-0.00828968	0.258397	0.446579	0.311477	0.398056	0.377405	0.492747	0.388564	0.53892	0.204095	0.297889	0.245864	0.297267	0.688875	0.905747	0.510669	0.511577	0.605822	0.739745	0.771416	1.01567	1.01383	0.597122	0.396457	0.568366	0.82959	0.513891
mcc.met.77	mcc.met.77	low	0.464551	0.694962	0.144334	0.266599	0.439979	0.281904	0.389801	0.38203	0.49598	0.419683	0.408853	0.239022	0.336382	0.252875	0.344957	0.684498	0.931986	0.519344	0.513469	0.646508	0.731817	0.790254	0.963671	0.936328	0.629963	0.40657	0.604584	0.754318	0.580725
mcc.met.78	mcc.met.78	high	0.562035	0.811037	-0.0283117	0.232392	0.423154	0.279213	0.394177	0.398787	0.468058	0.388339	0.500796	0.201395	0.347288	0.233983	0.32635	0.71416	0.880847	0.492546	0.495186	0.625237	0.760713	0.767841	0.978348	0.978831	0.641965	0.41804	0.63543	0.873604	0.561541
mcc.met.79	mcc.met.79	high	0.484788	0.692824	0.0513077	0.248529	0.447675	0.289132	0.383515	0.394214	0.495183	0.401686	0.447942	0.24975	0.341939	0.26424	0.340422	0.690726	0.898119	0.526761	0.507975	0.649838	0.70671	0.720246	1.0695	1.0703	0.554737	0.387949	0.630069	0.841093	0.554546
mcc.met.80	mcc.met.80	high	0.452861	0.70512	0.0361314	0.282999	0.452793	0.323411	0.412541	0.398764	0.517673	0.414611	0.555662	0.209046	0.312472	0.245329	0.347936	0.655309	0.834179	0.495979	0.522222	0.616904	0.732708	0.792617	1.03472	1.02523	0.606642	0.415166	0.564145	0.725859	0.479746
mcc.met.81	mcc.met.81	low	0.477627	0.735129	0.0625383	0.318144	0.467304	0.325378	0.396433	0.39961	0.510282	0.391358	0.506179	0.221495	0.30472	0.244962	0.327446	0.683754	0.831514	0.511882	0.530711	0.609599	0.67674	0.720846	1.08105	1.04653	0.738895	0.41186	0.527861	0.724419	0.479791
mcc.met.82	mcc.met.82	low	0.54103	0.767196	-0.0575176	0.270172	0.403992	0.284136	0.391929	0.391519	0.48491	0.383787	0.509747	0.212051	0.313108	0.251213	0.314025	0.674843	0.924905	0.532275	0.510046	0.608197	0.703555	0.767048	0.973912	0.934533	0.671474	0.417887	0.653084	0.875881	0.520659
mcc.met.83	mcc.met.83	high	0.473452	0.687732	-0.00216925	0.261451	0.409389	0.302567	0.393676	0.417981	0.486957	0.389012	0.554634	0.192922	0.293223	0.236337	0.315696	0.678095	0.851104	0.518043	0.513515	0.625285	0.761519	0.800293	1.00841	0.937023	0.561197	0.447655	0.599921	0.799454	0.511379
mcc.met.84	mcc.met.84	high	0.4469	0.695552	-0.0778209	0.291967	0.42123	0.311074	0.411821	0.384816	0.501483	0.385645	0.518329	0.208448	0.312049	0.254882	0.341011	0.691508	0.939412	0.51127	0.509963	0.624326	0.723683	0.717975	0.991833	0.970411	0.52628	0.415923	0.659501	0.820636	0.536236
mcc.met.85	mcc.met.85	low	0.503533	0.737247	-0.132737	0.256433	0.417009	0.276902	0.373791	0.388323	0.495469	0.398875	0.534066	0.224293	0.306621	0.24277	0.313597	0.67782	0.864539	0.524516	0.512267	0.631667	0.747317	0.772048	0.995394	1.01532	0.639763	0.417941	0.630607	0.843094	0.507003
mcc.met.86	mcc.met.86	high	0.491342	0.747827	-0.0921978	0.25592	0.432841	0.308231	0.399843	0.393915	0.510976	0.393929	0.568753	0.216652	0.345724	0.232341	0.32122	0.662028	0.86995	0.502123	0.515717	0.625538	0.690608	0.75979	1.04504	1.02174	0.549962	0.394225	0.574141	0.860492	0.551419
mcc.met.87	mcc.met.87	high	0.384944	0.58589	0.00189084	0.270831	0.435278	0.329468	0.378352	0.375734	0.473512	0.402132	0.459609	0.214709	0.335514	0.249383	0.316677	0.668511	0.896205	0.560431	0.518873	0.63978	0.681616	0.813658	1.01912	0.978247	0.421458	0.391385	0.586488	0.762442	0.346135
mcc.met.88	mcc.met.88	high	0.475489	0.701751	-0.00408988	0.257598	0.436647	0.28904	0.393197	0.372257	0.490715	0.400166	0.505494	0.196303	0.320403	0.245396	0.324278	0.672657	0.925276	0.499152	0.51025	0.602204	0.714231	0.771908	0.992065	1.00538	0.6183	0.444332	0.641454	0.831666	0.566087
mcc.met.89	mcc.met.89	low	0.456095	0.65637	0.103158	0.25363	0.432645	0.301489	0.414548	0.399701	0.488981	0.411714	0.436368	0.234496	0.322481	0.262529	0.331925	0.705237	0.856812	0.506996	0.513168	0.63508	0.697057	0.759494	1.01918	1.01822	0.656721	0.402695	0.587849	0.795922	0.521603
mcc.met.90	mcc.met.90	high	0.5269	0.75715	0.025817	0.294769	0.432136	0.306809	0.398586	0.39978	0.494662	0.402039	0.510589	0.218636	0.318644	0.261544	0.318508	0.685456	0.815461	0.503825	0.517953	0.632894	0.745068	0.740627	1.00658	0.980528	0.684771	0.416995	0.557792	0.808226	0.502686
mcc.met.91	mcc.met.91	low	0.517823	0.679221	0.125068	0.264722	0.421556	0.282742	0.403513	0.384509	0.486348	0.391904	0.519867	0.197933	0.324175	0.219946	0.355008	0.656738	0.868543	0.498607	0.50441	0.594761	0.716743	0.761443	0.978161	0.931818	0.643442	0.441948	0.692816	0.789481	0.526123
mcc.met.92	mcc.met.92	high	0.428003	0.603548	-0.0427581	0.249441	0.437137	0.310252	0.421007	0.402838	0.490819	0.388882	0.526825	0.214575	0.311879	0.24159	0.315662	0.679047	0.843503	0.520521	0.503563	0.590803	0.722962	0.78183	1.01545	0.981514	0.521202	0.398157	0.630742	0.709061	0.397682
mcc.met.93	mcc.met.93	low	0.504297	0.722937	-0.058082	0.273529	0.433854	0.293657	0.387174	0.376955	0.519326	0.391833	0.532853	0.20984	0.292506	0.265413	0.314238	0.65657	0.896088	0.518186	0.523786	0.633565	0.736096	0.798227	1.01319	1.00809	0.578055	0.430757	0.567936	0.829027	0.633653
mcc.met.94	mcc.met.94	low	0.503399	0.744828	0.0407392	0.280595	0.41266	0.291895	0.368117	0.366842	0.491191	0.405628	0.550203	0.217639	0.342302	0.225303	0.319712	0.633263	0.95709	0.545737	0.503013	0.629908	0.708137	0.678268	0.989138	0.988262	0.592189	0.396942	0.690122	0.837748	0.592154
mcc.met.95	mcc.met.95	high	0.514251	0.74473	0.111443	0.265621	0.418026	0.320753	0.406484	0.420233	0.497011	0.404065	0.518203	0.207056	0.309183	0.23535	0.339449	0.700016	0.876238	0.54108	0.524252	0.640609	0.705256	0.828578	1.07107	1.01732	0.563823	0.416467	0.584805	0.823689	0.54829
mcc.met.96	mcc.met.96	high	0.487182	0.707266	-0.00711554	0.248751	0.418966	0.321289	0.423174	0.381568	0.508821	0.405711	0.47028	0.222553	0.322885	0.25496	0.347783	0.712307	0.870806	0.514985	0.52934	0.648346	0.709377	0.751715	1.04	1.01114	0.59358	0.417018	0.597652	0.873563	0.51364
mcc.met.97	mcc.met.97	high	0.459311	0.661707	-0.0630193	0.254496	0.452621	0.289894	0.393528	0.391622	0.496219	0.395639	0.529733	0.184668	0.299086	0.21273	0.315573	0.637212	0.888045	0.485426	0.52402	0.596124	0.705683	0.780206	0.968923	0.983409	0.630716	0.432419	0.624818	0.815449	0.539777
mcc.met.98	mcc.met.98	low	0.476192	0.7155	0.0576511	0.280006	0.433006	0.319147	0.418838	0.406975	0.500915	0.409694	0.449064	0.224113	0.32642	0.250153	0.33683	0.701056	0.851478	0.549711	0.506232	0.605635	0.695279	0.732837	0.99223	0.974067	0.629893	0.391398	0.579927	0.819521	0.521385
mcc.met.99	mcc.met.99	low	0.388294	0.558117	-0.11754	0.238887	0.440238	0.303621	0.378013	0.386788	0.505488	0.390616	0.476261	0.23747	0.318913	0.25678	0.358184	0.724541	0.860033	0.508705	0.502744	0.617101	0.758893	0.785993	0.928228	0.915943	0.498336	0.398692	0.526539	0.872435	0.531033
mcc.met.100	mcc.met.100	high	0.422887	0.606273	-0.0452417	0.281994	0.409197	0.320999	0.388915	0.371617	0.510722	0.414621	0.376548	0.267281	0.354222	0.284734	0.347982	0.628277	0.862042	0.511134	0.528338	0.653314	0.686338	0.81766	1.03164	1.0335	0.489978	0.353742	0.611397	0.656928	0.469188
mcc.met.101	mcc.met.101	low	0.478936	0.713358	0.078466	0.302878	0.452863	0.309425	0.361434	0.384331	0.506392	0.401598	0.381816	0.215388	0.293238	0.238724	0.293844	0.699043	0.862092	0.533281	0.516648	0.656142	0.730793	0.727141	1.05935	1.00998	0.511462	0.385731	0.615458	0.780532	0.502223
mcc.met.102	mcc.met.102	high	0.419455	0.642263	-0.0821322	0.272892	0.441663	0.301549	0.422217	0.396478	0.48853	0.400367	0.536139	0.192626	0.276675	0.243748	0.302361	0.6656	0.923246	0.492253	0.520556	0.611435	0.737701	0.834258	0.987574	1.00093	0.651618	0.445995	0.614412	0.785858	0.501326
mcc.met.103	mcc.met.103	high	0.443841	0.63926	-0.0209374	0.291521	0.416116	0.296167	0.416646	0.406547	0.496072	0.412403	0.496656	0.197939	0.292468	0.232357	0.331954	0.661987	0.840429	0.535279	0.513655	0.624428	0.711903	0.732314	0.989942	0.944612	0.652242	0.419602	0.565375	0.759275	0.449693
mcc.met.104	mcc.met.104	high	0.489376	0.668301	0.0417002	0.281163	0.381698	0.298967	0.395715	0.386625	0.500359	0.397221	0.500258	0.215604	0.294764	0.23858	0.310286	0.665832	0.879239	0.537601	0.513474	0.612311	0.706749	0.764239	0.941876	0.927803	0.561839	0.426943	0.539587	0.801519	0.465752
mcc.met.105	mcc.met.105	low	0.472578	0.7309	0.00707688	0.283992	0.425819	0.300591	0.402327	0.404312	0.498474	0.397673	0.480291	0.20035	0.293992	0.234094	0.311294	0.63807	0.870288	0.501608	0.496002	0.598564	0.712339	0.764768	0.962692	0.944687	0.59602	0.409468	0.5645	0.796583	0.466142
mcc.met.106	mcc.met.106	low	0.490141	0.769739	0.198741	0.271083	0.447606	0.285837	0.351841	0.348359	0.483947	0.416864	0.466684	0.213961	0.335333	0.2323	0.315631	0.654131	0.993831	0.500273	0.496133	0.654547	0.728928	0.707563	1.09042	1.08822	0.616784	0.426295	0.620876	0.667787	0.56271
mcc.met.107	mcc.met.107	low	0.491448	0.710878	-0.0158528	0.264302	0.42985	0.290628	0.368109	0.377109	0.500844	0.406055	0.447655	0.238117	0.313037	0.253736	0.307876	0.672407	0.931688	0.535861	0.530212	0.646614	0.729043	0.753703	1.04913	1.0514	0.54893	0.41082	0.570692	0.79492	0.511211
mcc.met.108	mcc.met.108	low	0.472947	0.695934	0.0163703	0.273214	0.422588	0.276424	0.40688	0.372391	0.483112	0.390193	0.531632	0.20968	0.306031	0.233289	0.336765	0.67942	0.913657	0.475626	0.500576	0.591759	0.681405	0.729265	0.997599	0.974703	0.675952	0.412298	0.623794	0.89276	0.583611
mcc.met.109	mcc.met.109	low	0.476	0.695543	0.020698	0.275613	0.443912	0.286502	0.373251	0.36102	0.489259	0.401614	0.522925	0.234874	0.337476	0.248255	0.332749	0.704606	0.92156	0.544127	0.502168	0.625653	0.680069	0.748115	1.03953	1.02475	0.568477	0.417699	0.611775	0.765988	0.551978
mcc.met.110	mcc.met.110	high	0.47653	0.709433	0.0152475	0.292539	0.433893	0.31613	0.394859	0.391562	0.514241	0.392425	0.508873	0.235845	0.291169	0.273322	0.320251	0.66464	0.827265	0.527752	0.517857	0.628878	0.724532	0.820728	0.991004	0.97391	0.566664	0.436714	0.558573	0.742616	0.511154
mcc.met.111	mcc.met.111	low	0.499719	0.760236	0.0589933	0.282507	0.407629	0.288822	0.415136	0.381935	0.514252	0.391043	0.42028	0.199127	0.301428	0.245638	0.321067	0.66849	0.908178	0.547933	0.518961	0.620355	0.735759	0.842445	0.968066	0.92808	0.64805	0.438919	0.577159	0.792335	0.428844
mcc.met.112	mcc.met.112	high	0.46113	0.692697	0.0638252	0.299607	0.448711	0.291549	0.36149	0.374737	0.495938	0.413776	0.420499	0.223656	0.343205	0.243391	0.335618	0.687882	0.938919	0.513048	0.516722	0.658425	0.732958	0.786855	0.984602	0.981614	0.550375	0.40147	0.601986	0.754003	0.594071
mcc.met.113	mcc.met.113	high	0.468821	0.649542	0.0211209	0.274543	0.42858	0.299264	0.414578	0.398247	0.513094	0.38984	0.49387	0.237304	0.306785	0.265791	0.31653	0.72387	0.877088	0.554468	0.525782	0.638931	0.771221	0.844776	0.966512	0.968873	0.465229	0.420595	0.564912	0.752605	0.519386
mcc.met.114	mcc.met.114	low	0.459951	0.700464	-0.0147128	0.275151	0.450584	0.281464	0.354939	0.348153	0.489395	0.426479	0.314976	0.254312	0.341156	0.253801	0.356131	0.659793	0.907529	0.517761	0.507232	0.651549	0.671251	0.734163	1.15872	1.14503	0.586588	0.351497	0.69861	0.714104	0.515413
mcc.met.115	mcc.met.115	low	0.449144	0.607056	0.163132	0.270249	0.431833	0.331354	0.419576	0.384828	0.4985	0.395957	0.479818	0.204669	0.312627	0.237278	0.316002	0.692607	0.88303	0.519929	0.486722	0.602893	0.665605	0.757141	0.907874	0.976398	0.729884	0.388112	0.544716	0.86855	0.528341
mcc.met.116	mcc.met.116	high	0.427603	0.578455	0.11308	0.248403	0.439038	0.299009	0.393596	0.396123	0.505829	0.387599	0.445172	0.262394	0.303077	0.287616	0.33887	0.681397	0.93521	0.559774	0.537272	0.627953	0.726271	0.933669	0.940369	0.97048	0.499285	0.413434	0.616452	0.734276	0.479245
mcc.met.117	mcc.met.117	low	0.51005	0.74306	0.0994699	0.282598	0.401702	0.287866	0.379083	0.407145	0.513569	0.394074	0.520737	0.210845	0.275644	0.256092	0.305081	0.642924	0.850961	0.515482	0.513594	0.604622	0.681641	0.785925	1.04986	0.968287	0.584718	0.402414	0.604677	0.708238	0.423821
mcc.met.118	mcc.met.118	high	0.485147	0.718085	-0.0900183	0.295766	0.413017	0.287944	0.40236	0.40991	0.509617	0.403119	0.439508	0.234659	0.310824	0.267504	0.323878	0.684414	0.840459	0.490104	0.518085	0.618545	0.715693	0.752127	1.01353	0.98639	0.629756	0.414745	0.562346	0.78834	0.516011
mcc.met.119	mcc.met.119	high	0.508155	0.721443	0.0766589	0.272622	0.421717	0.302857	0.3966	0.387492	0.508206	0.391543	0.512329	0.242661	0.332964	0.254913	0.333972	0.708457	0.848964	0.501275	0.514145	0.640122	0.7478	0.811445	1.07232	1.05203	0.612224	0.412361	0.56081	0.733075	0.532295
mcc.met.120	mcc.met.120	low	0.499446	0.73539	-0.0243403	0.260065	0.434224	0.274652	0.411458	0.381001	0.492351	0.394759	0.466038	0.210217	0.315622	0.246628	0.318245	0.694567	0.915784	0.512768	0.508272	0.599254	0.755255	0.774014	0.944621	0.966779	0.624744	0.417119	0.556392	0.770401	0.538089
mcc.met.121	mcc.met.121	low	0.506298	0.711588	0.108331	0.260315	0.465532	0.29363	0.388264	0.383697	0.476994	0.395539	0.475907	0.200582	0.316834	0.247667	0.331681	0.66698	0.910289	0.52899	0.521085	0.645579	0.742195	0.717482	0.98206	0.953487	0.604412	0.409131	0.559979	0.79076	0.511498
mcc.met.122	mcc.met.122	low	0.474829	0.683396	-0.0336674	0.29069	0.418151	0.287252	0.390241	0.380698	0.486896	0.396462	0.492506	0.221949	0.29394	0.275493	0.309824	0.64072	0.861115	0.530327	0.521144	0.622066	0.705527	0.809376	0.960359	0.955665	0.605139	0.418489	0.525514	0.737309	0.462895
mcc.met.123	mcc.met.123	high	0.459178	0.663219	0.0209016	0.304502	0.426771	0.304522	0.386034	0.365953	0.511933	0.425408	0.380689	0.277626	0.341897	0.285941	0.329907	0.595734	0.864856	0.512013	0.507195	0.674674	0.697622	0.806551	1.06294	1.07959	0.56192	0.373456	0.607138	0.768275	0.447762
mcc.met.124	mcc.met.124	low	0.485003	0.704612	0.0762752	0.298551	0.424948	0.312806	0.400104	0.388853	0.51991	0.420201	0.49906	0.249031	0.328981	0.282698	0.361544	0.712153	0.841775	0.533311	0.524375	0.623406	0.699462	0.838459	1.00679	0.958052	0.580615	0.40428	0.571862	0.697108	0.421158
mcc.met.125	mcc.met.125	high	0.469483	0.651612	0.128872	0.276106	0.448707	0.300724	0.379029	0.372723	0.484654	0.401239	0.436144	0.245532	0.309379	0.260909	0.324769	0.735782	0.952067	0.520836	0.520236	0.611042	0.776486	0.809086	0.911641	0.981895	0.55563	0.405339	0.621705	0.772876	0.515596
mcc.met.126	mcc.met.126	low	0.495729	0.719953	-0.0194483	0.251703	0.430068	0.291957	0.406427	0.397493	0.488633	0.402296	0.553362	0.212332	0.301776	0.231901	0.319785	0.72462	0.840361	0.513836	0.515183	0.615042	0.730544	0.807169	1.02939	0.966563	0.577194	0.392017	0.655563	0.77634	0.411803
mcc.met.127	mcc.met.127	low	0.473883	0.698293	0.101369	0.263566	0.422266	0.284653	0.396053	0.406784	0.488349	0.399905	0.626173	0.198139	0.258833	0.216652	0.307142	0.656354	0.867846	0.513834	0.502125	0.600078	0.717663	0.805535	0.969306	0.93451	0.592847	0.443333	0.58865	0.849836	0.535458
mcc.met.128	mcc.met.128	high	0.515137	0.765216	0.0367981	0.316033	0.436662	0.297974	0.395817	0.379525	0.485265	0.39909	0.420545	0.212546	0.303003	0.259103	0.310492	0.670269	0.913717	0.507068	0.519755	0.630753	0.707914	0.802397	1.03611	1.00639	0.622293	0.399021	0.548728	0.731233	0.456286
mcc.met.129	mcc.met.129	high	0.475408	0.696564	-0.0279697	0.263231	0.422879	0.295205	0.389845	0.39938	0.499657	0.381727	0.452407	0.211573	0.290257	0.245862	0.315415	0.67998	0.897692	0.527709	0.523595	0.623498	0.751526	0.839458	0.989686	0.986055	0.670807	0.440616	0.653024	0.779727	0.415979
mcc.met.130	mcc.met.130	high	0.501953	0.740457	0.0534236	0.290242	0.42378	0.319189	0.396847	0.385633	0.507965	0.405707	0.472999	0.241022	0.319519	0.268517	0.318249	0.674095	0.917459	0.538917	0.53846	0.644263	0.704773	0.767337	1.01856	1.0261	0.596324	0.400656	0.583492	0.771148	0.470905
mcc.met.131	mcc.met.131	low	0.528825	0.720592	0.165876	0.265734	0.423962	0.290012	0.413804	0.395308	0.509417	0.405252	0.567179	0.236628	0.31575	0.270278	0.333841	0.703596	0.905381	0.507072	0.525253	0.60255	0.708502	0.861801	0.967142	0.944298	0.630751	0.456266	0.612898	0.775411	0.54577
mcc.met.132	mcc.met.132	high	0.524803	0.752763	-0.13153	0.29675	0.403684	0.290658	0.374022	0.387644	0.518074	0.393633	0.43029	0.224863	0.301898	0.264715	0.300728	0.685308	0.8517	0.526496	0.527589	0.647241	0.714718	0.769164	1.07113	1.03713	0.680956	0.429422	0.592882	0.740807	0.472769
mcc.met.133	mcc.met.133	low	0.490097	0.635754	0.146675	0.257012	0.451377	0.306229	0.414175	0.393441	0.500463	0.426709	0.462015	0.238962	0.326023	0.259332	0.366629	0.745771	0.855964	0.5068	0.51999	0.620249	0.690923	0.772579	1.02201	1.01958	0.651086	0.419263	0.565979	0.784666	0.535529
mcc.met.134	mcc.met.134	low	0.462563	0.692535	0.013963	0.294278	0.455109	0.305606	0.410755	0.388426	0.494083	0.401349	0.516465	0.236881	0.313084	0.258668	0.338325	0.707657	0.817407	0.509848	0.519465	0.616907	0.702446	0.775841	1.03646	1.02805	0.638901	0.386313	0.581389	0.772733	0.529131
mcc.met.135	mcc.met.135	high	0.503651	0.683677	0.00526687	0.25738	0.453308	0.292821	0.401276	0.386701	0.494344	0.408009	0.59875	0.214081	0.326147	0.237184	0.338367	0.663888	0.864705	0.51793	0.50679	0.633889	0.746426	0.749655	0.941524	0.929254	0.675387	0.413481	0.617081	0.8332	0.558087
mcc.met.136	mcc.met.136	high	0.495627	0.728791	0.0213	0.260254	0.438101	0.290417	0.408023	0.394449	0.500577	0.404259	0.531542	0.214373	0.303004	0.26485	0.313651	0.640118	0.959351	0.49952	0.503224	0.629533	0.763751	0.750374	1.01736	1.00903	0.585044	0.429852	0.647702	0.79557	0.433945
mcc.met.137	mcc.met.137	high	0.514177	0.772418	-0.0300417	0.273047	0.424228	0.313146	0.409632	0.383143	0.503656	0.386642	0.445113	0.230716	0.326333	0.258926	0.326661	0.680673	0.856091	0.499866	0.531428	0.633051	0.699606	0.767833	1.03913	1.00577	0.679704	0.413582	0.589198	0.799709	0.485334
mcc.met.138	mcc.met.138	high	0.540637	0.735191	0.0421433	0.287672	0.421904	0.281531	0.396357	0.372826	0.487823	0.404201	0.548192	0.221206	0.321112	0.239479	0.326754	0.650776	0.899485	0.503306	0.503334	0.640837	0.722402	0.769889	1.00518	0.991025	0.635525	0.409942	0.634889	0.795648	0.572049
mcc.met.139	mcc.met.139	high	0.509537	0.726064	0.0423962	0.256674	0.401692	0.291292	0.39418	0.390142	0.502261	0.394964	0.462411	0.218806	0.285523	0.251031	0.30092	0.689996	0.860137	0.523088	0.499557	0.609026	0.710045	0.820375	0.97163	0.959494	0.590416	0.436079	0.552567	0.789773	0.44837
mcc.met.140	mcc.met.140	high	0.471218	0.682743	-0.0437603	0.286195	0.409025	0.314872	0.403626	0.414281	0.507107	0.388544	0.495422	0.21545	0.28863	0.259989	0.311249	0.729994	0.861442	0.519195	0.518275	0.631275	0.721394	0.829018	0.990598	0.955407	0.572012	0.428662	0.573837	0.704042	0.494913
mcc.met.141	mcc.met.141	high	0.479896	0.737127	0.0448009	0.284995	0.455744	0.306439	0.373746	0.361284	0.507071	0.413751	0.457824	0.221587	0.337963	0.250377	0.34237	0.693363	0.9205	0.50633	0.508819	0.66457	0.727519	0.710512	1.02667	1.00866	0.596707	0.407499	0.645627	0.848857	0.602582
mcc.met.142	mcc.met.142	high	0.462185	0.642535	0.0254053	0.277887	0.442338	0.300745	0.432795	0.393386	0.495641	0.396231	0.502992	0.235153	0.286177	0.252627	0.322946	0.662205	0.932166	0.537558	0.531124	0.625623	0.744458	0.794382	1.00748	0.955856	0.625169	0.419165	0.644712	0.802989	0.480916
mcc.met.143	mcc.met.143	low	0.451252	0.642744	-0.0648223	0.253836	0.407395	0.290093	0.412421	0.401631	0.490456	0.396315	0.428516	0.224242	0.302289	0.261574	0.317889	0.692442	0.865736	0.520798	0.523175	0.627898	0.755646	0.811864	0.961959	0.924646	0.545484	0.426245	0.529595	0.73114	0.52327
mcc.met.144	mcc.met.144	high	0.522656	0.778565	0.112688	0.264054	0.467435	0.297555	0.362563	0.380013	0.487425	0.413091	0.484633	0.249303	0.345982	0.262043	0.344803	0.713048	0.896955	0.517892	0.515542	0.651713	0.701716	0.741863	1.12103	1.0899	0.571443	0.388183	0.619445	0.845645	0.594187
mcc.met.145	mcc.met.145	high	0.481095	0.702374	-0.0523185	0.269287	0.425618	0.298904	0.384323	0.396799	0.497701	0.403517	0.527447	0.243307	0.309947	0.261495	0.332738	0.711615	0.908928	0.502871	0.520316	0.646958	0.7785	0.841944	1.02124	1.04367	0.599199	0.416893	0.5623	0.773301	0.492684
mcc.met.146	mcc.met.146	low	0.481436	0.681014	0.112569	0.266779	0.394717	0.292402	0.370072	0.379014	0.499697	0.384102	0.55648	0.193844	0.303402	0.237339	0.334946	0.622986	0.847522	0.49308	0.491269	0.607199	0.696409	0.817438	0.820525	0.794541	0.570965	0.437039	0.52919	0.869443	0.533284
mcc.met.147	mcc.met.147	low	0.507554	0.719916	0.124741	0.252796	0.468635	0.290551	0.379286	0.353434	0.489248	0.408861	0.416321	0.223174	0.344815	0.236073	0.333092	0.683511	0.941501	0.529243	0.511537	0.641038	0.685286	0.721204	1.04291	1.04175	0.579783	0.416049	0.661803	0.747897	0.596116
mcc.met.148	mcc.met.148	high	0.495995	0.755928	-0.0525788	0.288076	0.418859	0.297176	0.385077	0.389888	0.510443	0.379534	0.455087	0.201903	0.303554	0.234496	0.320856	0.644444	0.894279	0.506235	0.503234	0.620287	0.712412	0.723323	0.995104	0.975838	0.569915	0.409017	0.596107	0.796647	0.443247
mcc.met.149	mcc.met.149	low	0.454533	0.624055	0.0768733	0.286909	0.43834	0.324389	0.415249	0.392747	0.52244	0.409175	0.477187	0.246877	0.334272	0.265991	0.351031	0.731461	0.868389	0.5014	0.523558	0.655161	0.741935	0.783102	0.983401	0.973297	0.574215	0.427456	0.653461	0.831649	0.492796
mcc.met.150	mcc.met.150	high	0.459693	0.686593	0.0186485	0.299419	0.419878	0.310159	0.402295	0.397904	0.516464	0.395765	0.489467	0.228218	0.33118	0.251956	0.330465	0.653228	0.842875	0.516767	0.525836	0.649308	0.725745	0.792364	1.03189	0.992779	0.611378	0.395511	0.596586	0.751082	0.502167
mcc.met.151	mcc.met.151	low	0.515676	0.714609	0.0915777	0.257648	0.466906	0.284304	0.369735	0.36676	0.498264	0.407925	0.49581	0.216862	0.329029	0.237319	0.348367	0.724381	0.917547	0.524469	0.490742	0.645808	0.677053	0.709777	1.04254	1.02832	0.569878	0.411733	0.641218	0.825755	0.594792
mcc.met.152	mcc.met.152	high	0.506707	0.717016	0.124379	0.250346	0.455317	0.310472	0.382426	0.362979	0.49356	0.397534	0.396529	0.195623	0.326936	0.231187	0.345585	0.649711	0.976779	0.499775	0.512464	0.641473	0.714548	0.750663	1.03702	0.98113	0.626334	0.394174	0.587067	0.760489	0.521915
mcc.met.153	mcc.met.153	high	0.484932	0.744992	0.0551771	0.276194	0.430053	0.306397	0.387981	0.397654	0.476568	0.392787	0.530118	0.21041	0.307337	0.257243	0.314684	0.647406	0.850807	0.512783	0.51836	0.598882	0.71766	0.755735	1.00901	1.02122	0.645497	0.412971	0.590443	0.833455	0.539647
mcc.met.154	mcc.met.154	low	0.502296	0.75827	0.184996	0.27341	0.447708	0.270349	0.356618	0.353087	0.483096	0.410874	0.355272	0.225159	0.331103	0.236432	0.333144	0.707798	0.973905	0.493185	0.502336	0.647872	0.689939	0.78241	1.04685	1.04249	0.562908	0.415584	0.585951	0.67448	0.566277
mcc.met.155	mcc.met.155	low	0.511474	0.719608	0.0516569	0.266184	0.4446	0.275989	0.375983	0.364521	0.489965	0.405326	0.529885	0.213803	0.292559	0.249105	0.32078	0.654007	0.938658	0.51283	0.521925	0.643336	0.731513	0.809014	1.006	0.974851	0.574605	0.433453	0.635051	0.779061	0.533543
mcc.met.156	mcc.met.156	high	0.47862	0.705146	-0.0840365	0.277232	0.393051	0.293164	0.375822	0.371693	0.527054	0.393958	0.556257	0.234345	0.305053	0.258069	0.311452	0.666024	0.868811	0.51568	0.523571	0.650553	0.782485	0.857422	0.943656	0.931651	0.529064	0.435006	0.475789	0.793718	0.494272
mcc.met.157	mcc.met.157	low	0.529707	0.733821	0.0647551	0.275276	0.436884	0.32112	0.40338	0.39739	0.506978	0.397223	0.602613	0.231101	0.315424	0.271181	0.326644	0.700327	0.85203	0.50713	0.521132	0.607603	0.708474	0.770527	0.976793	0.967542	0.64006	0.406996	0.60553	0.795297	0.460775
mcc.met.158	mcc.met.158	low	0.433089	0.619235	-0.0521759	0.272803	0.443846	0.313586	0.399134	0.393868	0.50954	0.394427	0.484145	0.246571	0.322967	0.281767	0.335541	0.740046	0.895998	0.541235	0.536852	0.656034	0.753631	0.919201	1.00512	0.969259	0.523594	0.42195	0.603743	0.784783	0.456342
mcc.met.159	mcc.met.159	high	0.448284	0.684837	0.0539633	0.27613	0.454528	0.3248	0.368968	0.376272	0.495216	0.409851	0.480346	0.227286	0.33284	0.239263	0.340547	0.666399	0.868372	0.507254	0.504537	0.648983	0.682422	0.707161	1.04002	1.01948	0.466981	0.376349	0.577046	0.754471	0.503645
mcc.met.160	mcc.met.160	low	0.491523	0.678422	0.113416	0.339752	0.423611	0.317597	0.399341	0.376202	0.507694	0.391227	0.329418	0.241506	0.352187	0.264194	0.346611	0.693545	0.855229	0.559458	0.530529	0.649616	0.689091	0.732476	0.971784	0.983032	0.632252	0.388795	0.550438	0.73183	0.512961
mcc.met.161	mcc.met.161	low	0.494142	0.671467	0.0659302	0.267699	0.426015	0.297104	0.401347	0.390677	0.496065	0.396881	0.546135	0.226947	0.299249	0.24898	0.309118	0.706133	0.851353	0.563102	0.516646	0.615044	0.700802	0.825163	0.993234	0.944398	0.555406	0.415407	0.539413	0.792498	0.460564
mcc.met.162	mcc.met.162	low	0.477156	0.711306	0.0202551	0.266603	0.449234	0.293591	0.382251	0.37946	0.499598	0.391175	0.478709	0.233155	0.298036	0.253038	0.322104	0.669942	0.87291	0.521728	0.52689	0.625788	0.693129	0.778091	1.01646	0.977155	0.622938	0.407508	0.619063	0.682651	0.49778
mcc.met.163	mcc.met.163	high	0.502251	0.728765	0.133272	0.308725	0.439907	0.294553	0.365359	0.347164	0.505801	0.409029	0.373022	0.263921	0.336928	0.270788	0.332818	0.651084	0.9376	0.504394	0.537858	0.631624	0.676355	0.79665	1.03495	1.03772	0.488105	0.403264	0.606389	0.684398	0.527743
mcc.met.164	mcc.met.164	high	0.494331	0.735702	0.136962	0.270416	0.459503	0.285147	0.365056	0.353632	0.487527	0.408683	0.402597	0.221935	0.339037	0.236484	0.347273	0.688652	0.975666	0.511033	0.523736	0.648789	0.704524	0.719429	1.07701	1.07996	0.660473	0.40008	0.685857	0.778252	0.589815
mcc.met.165	mcc.met.165	high	0.501712	0.75083	0.0213999	0.290965	0.461615	0.267286	0.367221	0.365916	0.495811	0.413779	0.441476	0.237794	0.347257	0.248818	0.343424	0.707758	0.965956	0.521447	0.511495	0.650588	0.727374	0.717815	1.05336	1.05033	0.646342	0.397385	0.653159	0.654599	0.543024
mcc.met.166	mcc.met.166	low	0.487038	0.692709	0.116142	0.265951	0.432716	0.27467	0.365127	0.371269	0.477569	0.422506	0.454979	0.217689	0.334479	0.248585	0.331868	0.69197	0.957501	0.51004	0.528694	0.644515	0.723172	0.720055	1.09515	1.10588	0.533437	0.392848	0.653783	0.719975	0.56095
mcc.met.167	mcc.met.167	low	0.484614	0.693655	0.0849349	0.276617	0.456305	0.321713	0.400396	0.398494	0.499937	0.396654	0.49226	0.244891	0.317936	0.274234	0.311087	0.734951	0.914153	0.49994	0.534104	0.638355	0.73171	0.747115	1.0828	1.06118	0.56511	0.42155	0.540333	0.748195	0.496894
mcc.met.168	mcc.met.168	low	0.533087	0.703718	0.00983115	0.271139	0.447347	0.287235	0.401789	0.370689	0.489879	0.399775	0.552647	0.219483	0.309237	0.262876	0.344635	0.698004	0.933881	0.483259	0.516549	0.616522	0.72679	0.798327	0.95994	0.954966	0.649639	0.429529	0.630391	0.80226	0.491046
mcc.met.169	mcc.met.169	low	0.469777	0.706913	0.0327696	0.284093	0.437979	0.285878	0.379197	0.36119	0.488829	0.405038	0.484615	0.229518	0.33148	0.259036	0.348489	0.64932	0.929148	0.520709	0.508297	0.646796	0.704383	0.737514	1.01914	0.995401	0.563763	0.405571	0.646962	0.78566	0.563259
mcc.met.170	mcc.met.170	low	0.498583	0.730985	-0.0233245	0.283817	0.430329	0.270645	0.385004	0.38211	0.503016	0.388604	0.441397	0.227333	0.314688	0.263687	0.319834	0.681676	0.886112	0.499272	0.525134	0.629023	0.754086	0.770656	0.996772	0.996166	0.659677	0.399652	0.589283	0.698775	0.499369
mcc.met.171	mcc.met.171	low	0.498157	0.758862	0.0103642	0.291048	0.463683	0.281029	0.352765	0.364671	0.499591	0.413779	0.397388	0.226968	0.333247	0.257711	0.326927	0.705215	0.959581	0.509883	0.511088	0.651431	0.760604	0.750401	1.08325	1.08674	0.628036	0.404319	0.613102	0.725606	0.578956
mcc.met.172	mcc.met.172	low	0.531013	0.838716	0.340556	0.280884	0.44822	0.298589	0.357172	0.332581	0.47707	0.417639	0.368998	0.212859	0.340716	0.230358	0.331527	0.639243	1.00441	0.515433	0.489101	0.657757	0.71343	0.680223	1.11633	1.13086	0.653901	0.410648	0.668132	0.648067	0.542019
mcc.met.173	mcc.met.173	low	0.504805	0.735799	0.0619915	0.280005	0.456546	0.294785	0.403888	0.396728	0.512103	0.410513	0.539112	0.242537	0.321459	0.269256	0.335191	0.670217	0.864658	0.511563	0.500106	0.622718	0.735887	0.811433	1.03447	0.997327	0.641993	0.429198	0.594911	0.752876	0.514702
mcc.met.174	mcc.met.174	high	0.43281	0.646563	0.0545635	0.259914	0.461266	0.299666	0.401705	0.396005	0.506233	0.407999	0.478219	0.21643	0.30031	0.244365	0.328878	0.670808	0.901474	0.500968	0.52414	0.626901	0.732983	0.766833	1.0407	1.01151	0.541399	0.413032	0.599497	0.735531	0.526699
mcc.met.175	mcc.met.175	high	0.476912	0.695321	0.0555409	0.283068	0.47122	0.287696	0.388165	0.366144	0.484209	0.400127	0.494095	0.213414	0.305488	0.230548	0.328978	0.65307	0.930446	0.518844	0.513094	0.622258	0.675663	0.741089	1.03332	1.03422	0.652844	0.414236	0.694422	0.736601	0.550892
mcc.met.176	mcc.met.176	high	0.448497	0.654295	0.0251296	0.261095	0.453113	0.311481	0.419682	0.395444	0.476043	0.396105	0.45258	0.211122	0.293805	0.236534	0.31205	0.672704	0.822457	0.497742	0.524049	0.61911	0.701955	0.769379	1.03559	1.05075	0.628244	0.401072	0.59041	0.727572	0.477244
mcc.met.177	mcc.met.177	low	0.463846	0.681499	-0.0364767	0.280572	0.416175	0.304307	0.403199	0.395408	0.480714	0.391988	0.47893	0.216846	0.292163	0.232773	0.303969	0.638288	0.919206	0.50325	0.52367	0.612075	0.706817	0.81555	0.967788	0.950078	0.605112	0.453816	0.648894	0.764508	0.517958
mcc.met.178	mcc.met.178	high	0.463746	0.659468	0.00824784	0.25857	0.451162	0.295441	0.399785	0.387002	0.480588	0.392239	0.522971	0.219035	0.309666	0.251682	0.332678	0.685622	0.940495	0.52074	0.521222	0.633013	0.760494	0.828665	0.986302	0.972816	0.620997	0.44037	0.603686	0.772832	0.495406
mcc.met.179	mcc.met.179	high	0.5215	0.765318	-0.038253	0.290451	0.410263	0.295182	0.371441	0.391586	0.516215	0.385714	0.418462	0.220653	0.303604	0.245279	0.301992	0.686441	0.834269	0.511312	0.496464	0.629741	0.711095	0.766931	1.00356	0.977154	0.627321	0.402752	0.557544	0.762065	0.448813
mcc.met.180	mcc.met.180	high	0.479502	0.683533	-0.00318816	0.251306	0.40864	0.292029	0.403308	0.396205	0.484222	0.388851	0.66434	0.217787	0.298985	0.238808	0.308091	0.670666	0.816515	0.523643	0.499788	0.596392	0.715775	0.776574	1.00825	1.00451	0.604523	0.409734	0.628726	0.764841	0.431368
mcc.met.181	mcc.met.181	low	0.435222	0.629005	0.0691573	0.2866	0.457323	0.303073	0.396769	0.400513	0.504537	0.404821	0.476579	0.223762	0.318321	0.251571	0.307595	0.685711	0.799626	0.502388	0.499343	0.630849	0.684749	0.790238	1.07126	1.04011	0.645907	0.425869	0.575644	0.779313	0.458519
mcc.met.182	mcc.met.182	low	0.540098	0.744865	0.139667	0.263742	0.43021	0.281549	0.416807	0.3692	0.481047	0.407016	0.475813	0.232277	0.314825	0.25563	0.337597	0.68009	0.932422	0.524683	0.517697	0.649989	0.751521	0.762735	1.00053	1.01648	0.598033	0.421156	0.698942	0.688008	0.544355
mcc.met.183	mcc.met.183	high	0.48013	0.729394	0.0838993	0.284915	0.456862	0.310049	0.372674	0.357271	0.479754	0.417483	0.485052	0.229438	0.326901	0.246611	0.337166	0.671226	0.937886	0.506078	0.520954	0.643665	0.696691	0.728878	1.09148	1.06969	0.580343	0.40562	0.653893	0.730432	0.569698
mcc.met.184	mcc.met.184	high	0.416596	0.597811	-0.0879803	0.243823	0.411083	0.308873	0.419542	0.368888	0.476047	0.366749	0.565635	0.194042	0.283784	0.224332	0.316108	0.632351	0.867673	0.539167	0.498225	0.609596	0.703569	0.853819	1.01369	0.997647	0.644824	0.424182	0.70312	0.713781	0.509527

## Sheet: 03 Statistical Analysis
pathway	p value
GO_ANOIKIS	0.1723
GO_NEGATIVE_REGULATION_OF_ANOIKIS	0.5195
GO_POSITIVE_REGULATION_OF_ANOIKIS	0.0095
HALLMARK_BILE_ACID_METABOLISM	0.7795
HALLMARK_FATTY_ACID_METABOLISM	0.3751
HALLMARK_GLYCOLYSIS	0.0175
HALLMARK_HEME_METABOLISM	0.1087
HALLMARK_OXIDATIVE_PHOSPHORYLATION	0.6628
HALLMARK_XENOBIOTIC_METABOLISM	0.8707
REACTOME_METABOLISM_OF_AMINO_ACIDS_AND_DERIVATIVES	0.3511
AGARWAL_AKT_PATHWAY_TARGETS	0.9592
AKT_UP.V1_DN	0.993
AKT_UP.V1_UP	0.9971
AKT_UP_MTOR_DN.V1_DN	0.9798
AKT_UP_MTOR_DN.V1_UP	0.2982
BIOCARTA_AKT_PATHWAY	0.0747
BIOCARTA_ERK_PATHWAY	0.9844
GO_NEGATIVE_REGULATION_OF_ERK1_AND_ERK2_CASCADE	0.5103
GO_POSITIVE_REGULATION_OF_ERK1_AND_ERK2_CASCADE	0.1181
HALLMARK_PI3K_AKT_MTOR_SIGNALING	0.2299
PID_PI3KCI_AKT_PATHWAY	0.4838
REACTOME_AKT_PHOSPHORYLATES_TARGETS_IN_THE_NUCLEUS	0.0507
REACTOME_MAPK1_ERK2_ACTIVATION	0.8935
REACTOME_MAPK3_ERK1_ACTIVATION	0.3174
REACTOME_PI3K_AKT_ACTIVATION	0.2023
REACTOME_PI3K_AKT_SIGNALING_IN_CANCER	0.9397
REACTOME_PROLONGED_ERK_ACTIVATION_EVENTS	0.8694
XU_AKT1_TARGETS_48HR	0.4437
XU_AKT1_TARGETS_6HR	0.1008
