# Supplementary material for: Shear stress activates ATOH8 via autocrine VEGF promoting glycolysis dependent-survival of colorectal cancer cells in the circulation
Source: J Exp Clin Cancer Res. 2020 Jan 30;39:25. doi: 10.1186/s13046-020-1533-0 (PMC6993408; doi:10.1186/s13046-020-1533-0)
Supplement: Supplementary file 6 — Additional file 6: Table S4. Genes correlated with increased ATOH8 expression in GSE131418. [file 13046_2020_1533_MOESM6_ESM.xls]

## Sheet: Table S4
Table S4. Genes correlated with increased ATOH8 expression in GSE131418
	var1	var2	cor	p.value
cor	ATOH8	NUDT8	0.544678	2.82211e-41
cor1	ATOH8	LTK	0.547627	8.60785e-42
cor2	ATOH8	SLC7A13	0.525882	4.17033e-38
cor3	ATOH8	KCNE5	0.5181	7.50502e-37
cor4	ATOH8	PRSS36	0.518054	7.63391e-37
cor5	ATOH8	GPR27	0.549999	3.28333e-42
cor6	ATOH8	USP40	0.536365	7.53482e-40
cor7	ATOH8	DDHD2	0.523214	1.13308e-37
cor8	ATOH8	ITGA9	0.520699	2.88259e-37
cor9	ATOH8	RNF8	0.546045	1.6296e-41
cor10	ATOH8	TMX2	0.524001	8.44523e-38
cor11	ATOH8	NUDT4	0.500999	3.33111e-34
cor12	ATOH8	TGM5	0.525228	5.33197e-38
cor13	ATOH8	TMPRSS13	0.538137	3.7691e-40
cor14	ATOH8	NR2E1	0.529125	1.22303e-38
cor15	ATOH8	PKN3	0.455525	7.51757e-28
cor16	ATOH8	TTN	0.524699	6.50192e-38
cor17	ATOH8	CYP4F8	0.549431	4.139e-42
cor18	ATOH8	CTDSP2	0.548468	6.12135e-42
cor19	ATOH8	CYHR1	0.506146	5.51483e-35
cor20	ATOH8	KCTD7	0.512362	6.03013e-36
cor21	ATOH8	ADGRD1	0.386939	6.53906e-20
cor22	ATOH8	OASL	0.538637	3.09764e-40
cor23	ATOH8	TNXB	0.531038	5.89308e-39
cor24	ATOH8	SERPINA10	0.530403	7.51493e-39
cor25	ATOH8	TPSG1	0.525576	4.67868e-38
cor26	ATOH8	KCNC4	0.507807	3.06645e-35
cor27	ATOH8	PNKP	0.467536	1.94705e-29
cor28	ATOH8	RARG	0.488725	2.14979e-32
cor29	ATOH8	GPR15	0.525998	3.99227e-38
cor30	ATOH8	RPL39	0.519715	4.14505e-37
cor31	ATOH8	FPR2	0.539751	1.99907e-40
cor32	ATOH8	GSG2	0.544598	2.91347e-41
cor33	ATOH8	ECE2	0.500847	3.51106e-34
cor34	ATOH8	TPTE2	0.514415	2.87436e-36
cor35	ATOH8	AURKC	0.469907	9.3042e-30
cor36	ATOH8	EIF1AX	0.540817	1.31215e-40
cor37	ATOH8	AKR1C3	0.532325	3.59743e-39
cor38	ATOH8	LZTR1	0.502357	2.0786e-34
cor39	ATOH8	SLC25A20	0.433403	4.34877e-25
cor40	ATOH8	TRIM52	0.48503	7.29524e-32
cor41	ATOH8	MORC1	0.525371	5.05378e-38
cor42	ATOH8	CASP5	0.538298	3.53918e-40
cor43	ATOH8	ASPSCR1	0.53312	2.64954e-39
cor44	ATOH8	CLIC2	0.458395	3.18125e-28
cor45	ATOH8	FKBP1A	0.531301	5.33033e-39
cor46	ATOH8	PROZ	0.496212	1.72646e-33
cor47	ATOH8	STK25	0.531107	5.74033e-39
cor48	ATOH8	RPS3A	0.52546	4.88762e-38
cor49	ATOH8	STK33	0.551583	1.71804e-42
cor50	ATOH8	PPP4R1L	0.545737	1.84504e-41
cor51	ATOH8	FPR1	0.518195	7.24782e-37
cor52	ATOH8	NAAA	0.475684	1.5023e-30
cor53	ATOH8	AKR1B10	0.504296	1.05653e-34
cor54	ATOH8	QSOX2	0.51482	2.4818e-36
cor55	ATOH8	GPR75	0.521626	2.04475e-37
cor56	ATOH8	SCO2	0.535685	9.81513e-40
cor57	ATOH8	SFTPA1	0.518544	6.37855e-37
cor58	ATOH8	MAP4K5	0.432486	5.60462e-25
cor59	ATOH8	CDC14B	0.424993	4.32881e-24
cor60	ATOH8	ZC3HAV1	0.530044	8.6186e-39
cor61	ATOH8	TUBB3	0.517128	1.07147e-36
cor62	ATOH8	TAAR9	0.496554	1.53635e-33
cor63	ATOH8	SERPINB5	0.421653	1.05919e-23
cor64	ATOH8	WWOX	0.47675	1.06877e-30
cor65	ATOH8	TXNL4A	0.0872516	0.0473814
cor66	ATOH8	ACYP2	0.496457	1.588e-33
cor67	ATOH8	PCSK9	0.484786	7.905e-32
cor68	ATOH8	TSTD1	0.306292	1.0847e-12
cor69	ATOH8	DLEC1	0.525477	4.85562e-38
cor70	ATOH8	ULK4	0.518455	6.58942e-37
cor71	ATOH8	LIMD2	0.501874	2.45871e-34
cor72	ATOH8	CDC34	0.494377	3.22191e-33
cor73	ATOH8	ALDH1A3	0.470533	7.64779e-30
cor74	ATOH8	EFNB2	0.452666	1.75579e-27
cor75	ATOH8	CASP1	0.379018	4.16296e-19
cor76	ATOH8	AIFM3	0.550429	2.75493e-42
cor77	ATOH8	6-Mar	0.475586	1.54995e-30
cor78	ATOH8	GSK3A	0.348483	3.30229e-16
cor79	ATOH8	UBE2R2	0.469072	1.20744e-29
cor80	ATOH8	PTPRA	0.547314	9.76969e-42
cor81	ATOH8	DLEU2	0.448643	5.71677e-27
cor82	ATOH8	AKT1S1	0.507843	3.02715e-35
cor83	ATOH8	CYP20A1	0.434818	2.9351e-25
cor84	ATOH8	ITFG2	0.51334	4.24015e-36
cor85	ATOH8	TXN2	0.5048	8.85142e-35
cor86	ATOH8	TOP2B	0.530607	6.94913e-39
cor87	ATOH8	EPHA10	0.527957	1.90512e-38
cor88	ATOH8	AKR1C1	0.534631	1.47775e-39
cor89	ATOH8	TOP1MT	0.531912	4.217e-39
cor90	ATOH8	SRSF5	0.452733	1.72174e-27
cor91	ATOH8	CMTM6	0.509391	1.74701e-35
cor92	ATOH8	OR10W1	0.401776	1.77744e-21
cor93	ATOH8	CES2	0.52238	1.54538e-37
cor94	ATOH8	UBA5	0.543306	4.88429e-41
cor95	ATOH8	MAP3K10	0.504	1.17182e-34
cor97	ATOH8	DTX3	0.513805	3.58438e-36
cor98	ATOH8	PPP1CB	0.516895	1.16637e-36
cor99	ATOH8	ADAMTS13	0.519144	5.11573e-37
cor100	ATOH8	TST	0.292601	1.15265e-11
cor101	ATOH8	DCLK1	0.50204	2.32137e-34
cor102	ATOH8	TPT1	0.527366	2.38312e-38
cor103	ATOH8	ISG15	0.496416	1.61041e-33
cor104	ATOH8	ODF3B	0.514706	2.58651e-36
cor105	ATOH8	PDXP	0.546563	1.32309e-41
cor106	ATOH8	TUBB4A	0.528051	1.83829e-38
cor107	ATOH8	OR10G9	0.526558	3.23277e-38
cor108	ATOH8	DIO2	0.456483	5.64692e-28
cor109	ATOH8	RANBP2	0.484252	9.4174e-32
cor110	ATOH8	DUSP3	0.508985	2.01834e-35
cor111	ATOH8	ALB	0.410972	1.73345e-22
cor112	ATOH8	ITPA	0.510846	1.03905e-35
cor113	ATOH8	MCCC2	0.264902	9.45776e-10
cor114	ATOH8	RNF125	0.510072	1.3704e-35
cor115	ATOH8	OR10X1	0.392528	1.71775e-20
cor116	ATOH8	NME4	0.510407	1.2157e-35
cor117	ATOH8	MTMR10	0.509706	1.56122e-35
cor118	ATOH8	KCNMB4	0.536157	8.16788e-40
cor119	ATOH8	CTSG	0.514418	2.87181e-36
cor120	ATOH8	LETMD1	0.485586	6.07622e-32
cor121	ATOH8	ZFPL1	0.493122	4.92653e-33
cor122	ATOH8	UCHL1	0.465203	4.00456e-29
cor123	ATOH8	CMYA5	0.521422	2.2059e-37
cor124	ATOH8	PPAT	0.45516	8.38082e-28
cor125	ATOH8	TP53RK	0.512939	4.89939e-36
cor126	ATOH8	TGM7	0.528731	1.42057e-38
cor128	ATOH8	TRIM11	0.369356	3.72099e-18
cor129	ATOH8	OR4C6	0.521532	2.11755e-37
cor130	ATOH8	OR51Q1	0.292199	1.23307e-11
cor131	ATOH8	ACAD10	0.200398	4.38575e-06
cor132	ATOH8	MTMR1	0.336239	3.94482e-15
cor133	ATOH8	FCN1	0.526543	3.2514e-38
cor134	ATOH8	UBE2M	0.535643	9.97595e-40
cor135	ATOH8	FBXO16	0.542006	8.19248e-41
cor136	ATOH8	CYP11B2	0.384234	1.2375e-19
cor137	ATOH8	SLC9C2	0.480915	2.79518e-31
cor138	ATOH8	GAK	0.398633	3.87353e-21
cor139	ATOH8	MTM1	0.5019	2.43721e-34
cor140	ATOH8	SCN7A	0.212102	1.13587e-06
cor141	ATOH8	F11R	0.261155	1.65372e-09
cor142	ATOH8	OR52E8	0.47393	2.62287e-30
cor143	ATOH8	CHIC1	0.439946	6.95624e-26
cor144	ATOH8	GPR162	0.106968	0.0149623
cor145	ATOH8	QRFPR	0.293127	1.05502e-11
cor146	ATOH8	NAALAD2	0.47199	4.83986e-30
cor147	ATOH8	KCTD12	0.420867	1.30553e-23
cor148	ATOH8	ZBTB32	0.548483	6.08538e-42
cor149	ATOH8	KCNG2	0.40566	6.70913e-22
cor150	ATOH8	OR51V1	0.475703	1.49311e-30
cor151	ATOH8	MAN2B2	0.486736	4.15721e-32
cor152	ATOH8	UBE2W	0.529426	1.09049e-38
cor153	ATOH8	PTPN18	0.463652	6.44677e-29
cor154	ATOH8	OR2Z1	0.54569	1.8798e-41
cor155	ATOH8	PKD1L2	0.497313	1.18521e-33
cor156	ATOH8	SCNN1B	0.312064	3.85603e-13
cor157	ATOH8	UBR3	0.493064	5.02284e-33
cor158	ATOH8	USP7	0.538389	3.41407e-40
cor159	ATOH8	TRIM7	0.520463	3.1449e-37
cor160	ATOH8	GPX4	0.527721	2.08316e-38
cor161	ATOH8	MEX3B	0.507379	3.56778e-35
cor162	ATOH8	SERPINB1	0.406474	5.46065e-22
cor163	ATOH8	MCC	0.51884	5.71987e-37
cor164	ATOH8	RBX1	0.521851	1.88082e-37
cor165	ATOH8	PJA1	0.497641	1.05939e-33
cor166	ATOH8	IGF2R	0.466106	3.03163e-29
cor167	ATOH8	AMFR	0.513649	3.79262e-36
cor168	ATOH8	PCGF5	0.551025	2.15915e-42
cor169	ATOH8	PRIM1	0.475129	1.79237e-30
cor170	ATOH8	ABCB5	0.524957	5.90302e-38
cor171	ATOH8	ALDH4A1	0.520525	3.07389e-37
cor172	ATOH8	RYR3	0.292468	1.17879e-11
cor174	ATOH8	PARP12	0.51672	1.24344e-36
cor175	ATOH8	KBTBD7	0.527899	1.9478e-38
cor176	ATOH8	RNF186	0.521727	1.96975e-37
cor177	ATOH8	MAPK11	0.38908	3.93073e-20
cor178	ATOH8	FBXL18	0.359578	3.17089e-17
cor179	ATOH8	FAF1	0.433818	3.87629e-25
cor180	ATOH8	ING1	0.393071	1.50666e-20
cor181	ATOH8	OR4D2	0.477114	9.5135e-31
cor182	ATOH8	G6PC3	0.476887	1.02288e-30
cor184	ATOH8	OR4S2	0.480764	2.93512e-31
cor185	ATOH8	OR5D14	0.412691	1.11292e-22
cor186	ATOH8	OR9K2	0.490651	1.13045e-32
cor187	ATOH8	AAAS	0.520291	3.35183e-37
cor188	ATOH8	PEX10	0.520223	3.43759e-37
cor189	ATOH8	MASTL	0.476499	1.15808e-30
cor190	ATOH8	TRIM31	0.507445	3.48612e-35
cor191	ATOH8	CALCOCO2	0.295582	6.96369e-12
cor192	ATOH8	USP9X	0.528852	1.3568e-38
cor193	ATOH8	GAPDH	0.362598	1.64888e-17
cor195	ATOH8	OR5M9	0.43867	9.97498e-26
cor196	ATOH8	ELOA	0.275174	1.95347e-10
cor197	ATOH8	ZRANB1	0.530647	6.84448e-39
cor198	ATOH8	KMT2D	0.341864	1.2796e-15
cor199	ATOH8	OR2AG1	0.414811	6.42057e-23
cor200	ATOH8	ADAMTS20	0.456204	6.1371e-28
cor201	ATOH8	RPS9	0.39358	1.33174e-20
cor202	ATOH8	TGM4	0.49372	4.02403e-33
cor203	ATOH8	RPS27A	0.474591	2.12652e-30
cor204	ATOH8	CYP4A11	0.503409	1.44063e-34
cor205	ATOH8	CPA3	0.452054	2.10374e-27
cor206	ATOH8	OR2D3	0.433223	4.57043e-25
cor207	ATOH8	INPP5B	0.334401	5.67102e-15
cor208	ATOH8	RNF168	0.529683	9.88833e-39
cor209	ATOH8	METTL6	0.489085	1.90709e-32
cor210	ATOH8	PLA2G10	0.480476	3.22264e-31
cor211	ATOH8	OR10A3	0.225537	2.18705e-07
cor212	ATOH8	GADL1	0.557174	1.69765e-43
cor213	ATOH8	RNF114	0.429313	1.34029e-24
cor215	ATOH8	CYP2C18	0.266601	7.31912e-10
cor216	ATOH8	TAS2R3	0.390863	2.56515e-20
cor217	ATOH8	RYR2	0.483462	1.21985e-31
cor218	ATOH8	LAMA5	0.414247	7.43535e-23
cor219	ATOH8	DCXR	0.532339	3.57812e-39
cor220	ATOH8	FSD1L	0.440406	6.10602e-26
cor221	ATOH8	TMA7	0.207645	1.91751e-06
cor222	ATOH8	PRMT8	0.379104	4.08115e-19
cor223	ATOH8	PHF12	0.361678	2.01359e-17
cor224	ATOH8	NSD2	0.238501	4.0368e-08
cor225	ATOH8	MGAM	0.490225	1.30341e-32
cor226	ATOH8	SLC2A4RG	0.525573	4.6842e-38
cor227	ATOH8	GPR141	0.240991	2.88479e-08
cor228	ATOH8	SERPINB9	0.477879	7.44319e-31
cor229	ATOH8	ADAM29	0.438091	1.17438e-25
cor230	ATOH8	HSP90AA1	0.473716	2.80664e-30
cor231	ATOH8	PHPT1	0.510266	1.27843e-35
cor232	ATOH8	SLC6A18	0.340263	1.76718e-15
cor233	ATOH8	OR2A5	0.244025	1.90623e-08
cor234	ATOH8	RNF17	0.463835	6.09653e-29
cor235	ATOH8	OR2F1	0.515251	2.12251e-36
cor236	ATOH8	CDH1	0.357978	4.47129e-17
cor237	ATOH8	OR2AG2	0.492811	5.47068e-33
cor238	ATOH8	FBXO5	0.347398	4.13311e-16
cor239	ATOH8	CATSPER1	0.397217	5.48628e-21
cor240	ATOH8	EGFR	0.426926	2.56693e-24
cor241	ATOH8	RNF133	0.498943	6.77477e-34
cor242	ATOH8	DCAF12L2	0.473328	3.17376e-30
cor243	ATOH8	MAP3K13	0.371167	2.48183e-18
cor244	ATOH8	TUBA1B	0.494324	3.28023e-33
cor245	ATOH8	OR2D2	0.478365	6.36813e-31
cor246	ATOH8	CYP4F3	0.459964	1.98142e-28
cor247	ATOH8	GANC	0.39771	4.86105e-21
cor248	ATOH8	KLK5	0.349946	2.43766e-16
cor249	ATOH8	MARK4	0.470814	7.00502e-30
cor250	ATOH8	HOMER1	0.476706	1.08403e-30
cor251	ATOH8	TAS2R7	0.419569	1.84184e-23
cor252	ATOH8	OR4X2	0.456708	5.27941e-28
cor254	ATOH8	ADAMTS10	0.454092	1.15136e-27
cor255	ATOH8	HVCN1	0.254967	4.08306e-09
cor256	ATOH8	PYGO1	0.414359	7.22211e-23
cor257	ATOH8	CYB5R3	0.49851	7.86225e-34
cor258	ATOH8	SGSH	0.52749	2.27378e-38
cor259	ATOH8	HNRNPAB	0.368096	4.92443e-18
cor260	ATOH8	KLK15	0.409604	2.462e-22
cor261	ATOH8	CLCA3P	0.46206	1.04852e-28
cor262	ATOH8	SCD	0.461224	1.35219e-28
cor263	ATOH8	ITGAD	0.451795	2.2704e-27
cor264	ATOH8	OR8S1	0.45919	2.50351e-28
cor265	ATOH8	RHBDL2	0.39556	8.2305e-21
cor266	ATOH8	ZNF395	0.515701	1.80221e-36
cor267	ATOH8	OR4B1	0.473492	3.01289e-30
cor268	ATOH8	NPR3	0.260632	1.78664e-09
cor269	ATOH8	ZNF518A	0.388811	4.19051e-20
cor270	ATOH8	RNF26	0.506077	5.6511e-35
cor271	ATOH8	KCNMB1	0.262874	1.28114e-09
cor272	ATOH8	OR5AC2	0.423056	7.28245e-24
cor273	ATOH8	OR56B1	0.455588	7.37755e-28
cor274	ATOH8	PROC	-0.114409	0.00922375
cor275	ATOH8	PML	0.493087	4.98451e-33
cor276	ATOH8	THRB	0.411714	1.43242e-22
cor277	ATOH8	MINPP1	0.520783	2.79488e-37
cor278	ATOH8	ADGRG4	0.467039	2.27116e-29
cor279	ATOH8	RNF146	0.525397	5.00365e-38
cor280	ATOH8	OR4A47	0.350644	2.10756e-16
cor281	ATOH8	HTRA3	0.124376	0.00462313
cor282	ATOH8	PRPS1	0.284824	4.176e-11
cor283	ATOH8	ADGRG7	0.450812	3.03117e-27
cor284	ATOH8	FBXO34	0.429905	1.13977e-24
cor285	ATOH8	RNF138	0.386029	8.10858e-20
cor286	ATOH8	GPX5	0.196889	6.47705e-06
cor287	ATOH8	SACS	0.482906	1.46262e-31
cor288	ATOH8	FZD10	0.420059	1.61781e-23
cor289	ATOH8	OR5T3	0.497645	1.05773e-33
cor291	ATOH8	VPS41	0.531833	4.34626e-39
cor292	ATOH8	YES1	0.510951	1.00061e-35
cor293	ATOH8	GPR17	0.229473	1.3232e-07
cor294	ATOH8	CLCA1	0.42312	7.15829e-24
cor295	ATOH8	SP140	0.417855	2.895e-23
cor296	ATOH8	CTBP2	-0.268307	5.64884e-10
cor297	ATOH8	GSTP1	0.363027	1.50158e-17
cor298	ATOH8	CDKL5	0.546295	1.47401e-41
cor299	ATOH8	TFPI	0.37962	3.62333e-19
cor300	ATOH8	OR5B12	0.441388	4.61936e-26
cor301	ATOH8	SLC12A6	0.429843	1.15934e-24
cor302	ATOH8	ASTN2	0.276378	1.61676e-10
cor303	ATOH8	KDM4B	0.395579	8.19075e-21
cor304	ATOH8	PDE3B	0.500234	4.34066e-34
cor305	ATOH8	CA7	-0.0999272	0.0230685
cor307	ATOH8	DECR2	0.535958	8.82788e-40
cor308	ATOH8	MLF2	0.515606	1.86571e-36
cor309	ATOH8	DCST1	0.288757	2.18885e-11
cor310	ATOH8	SERPINA6	0.454365	1.06162e-27
cor311	ATOH8	MED12L	0.504672	9.25794e-35
cor312	ATOH8	TTYH1	0.522087	1.72338e-37
cor313	ATOH8	TMSB10	-0.181123	3.43322e-05
cor314	ATOH8	SCARF2	-0.254699	4.24406e-09
cor315	ATOH8	ALOX15B	0.540454	1.51493e-40
cor316	ATOH8	OR11L1	0.408086	3.62739e-22
cor317	ATOH8	UBE2U	0.207016	2.06272e-06
cor318	ATOH8	RNF7	0.464522	4.93741e-29
cor319	ATOH8	SLC25A31	0.434752	2.98991e-25
cor320	ATOH8	OR2H1	0.502403	2.04561e-34
cor321	ATOH8	UBE2Q1	0.341947	1.25825e-15
cor322	ATOH8	RNF13	0.182774	2.90158e-05
cor323	ATOH8	RNF11	0.48316	1.3463e-31
cor324	ATOH8	AMD1	0.504931	8.456e-35
cor325	ATOH8	PLA2G2F	0.348827	3.07565e-16
cor326	ATOH8	GPR158	0.464807	4.52334e-29
cor327	ATOH8	BRAP	0.21646	6.73336e-07
cor328	ATOH8	GPX3	0.190224	1.33307e-05
cor329	ATOH8	NDUFA10	0.496572	1.52679e-33
cor330	ATOH8	OR5AP2	0.388361	4.66542e-20
cor331	ATOH8	MMP7	0.437223	1.49888e-25
cor332	ATOH8	SDF2L1	0.534815	1.37617e-39
cor333	ATOH8	ADAM19	0.488727	2.14803e-32
cor334	ATOH8	MAPK6	0.416191	4.47961e-23
cor335	ATOH8	TMPRSS11A	0.494907	2.69138e-33
cor336	ATOH8	ZBTB17	0.357225	5.25269e-17
cor337	ATOH8	OR13C8	0.328695	1.72291e-14
cor338	ATOH8	KCTD4	-0.191055	1.21996e-05
cor339	ATOH8	PAPPA2	0.5333	2.47198e-39
cor340	ATOH8	PHOSPHO2	0.486362	4.70454e-32
cor341	ATOH8	NAXD	0.530081	8.49542e-39
cor342	ATOH8	OR13F1	0.431602	7.15134e-25
cor343	ATOH8	OR3A1	0.471792	5.15067e-30
cor344	ATOH8	TRIM24	0.475238	1.73136e-30
cor345	ATOH8	GPRC5B	0.521754	1.94984e-37
cor347	ATOH8	TNRC6C	0.470702	7.25487e-30
cor348	ATOH8	ARVCF	0.219985	4.37568e-07
cor349	ATOH8	CBR1	0.345702	5.85777e-16
cor350	ATOH8	TLL2	0.45903	2.62752e-28
cor351	ATOH8	OR6C3	0.427751	2.0516e-24
cor353	ATOH8	OR14J1	0.280171	8.85312e-11
cor354	ATOH8	GPR135	0.480168	3.56058e-31
cor355	ATOH8	ADAMTS1	0.51515	2.20215e-36
cor356	ATOH8	DIO3	0.532593	3.24569e-39
cor357	ATOH8	MXRA8	0.504347	1.0376e-34
cor358	ATOH8	OR11G2	-0.13481	0.00212714
cor360	ATOH8	HCAR1	0.253837	4.80371e-09
cor361	ATOH8	ZBTB33	0.16339	0.000190562
cor362	ATOH8	MMP15	0.484501	8.67873e-32
cor363	ATOH8	GPR88	0.32879	1.69167e-14
cor364	ATOH8	PPP2R5C	0.333173	7.21706e-15
cor365	ATOH8	BTNL9	0.476038	1.34162e-30
cor366	ATOH8	NEK10	-0.145859	0.000880198
cor367	ATOH8	PRSS48	0.254429	4.41217e-09
cor368	ATOH8	NSFL1C	0.41876	2.28091e-23
cor369	ATOH8	ANGPTL7	-0.159897	0.000261831
cor370	ATOH8	APRT	0.461535	1.23044e-28
cor371	ATOH8	KAT6B	-0.133971	0.0022689
cor372	ATOH8	CPM	0.256012	3.51113e-09
cor373	ATOH8	DHRS7B	0.458114	3.46192e-28
cor374	ATOH8	RNF14	0.467601	1.90807e-29
cor375	ATOH8	TNS3	0.337761	2.91562e-15
cor376	ATOH8	ADH4	0.402801	1.37619e-21
cor377	ATOH8	CCR1	0.259408	2.13983e-09
cor378	ATOH8	PKD1L3	0.450883	2.96883e-27
cor379	ATOH8	NUDT11	0.509393	1.74535e-35
cor380	ATOH8	SLC10A4	0.411844	1.38503e-22
cor381	ATOH8	KCNH8	0.436192	2.00069e-25
cor382	ATOH8	IGF1R	0.421446	1.11907e-23
cor383	ATOH8	LONRF3	-0.151811	0.000533073
cor384	ATOH8	HACD1	0.399084	3.46519e-21
cor385	ATOH8	ATG10	0.166861	0.000138078
cor386	ATOH8	8-Mar	0.482816	1.50617e-31
cor387	ATOH8	CYSLTR2	0.510021	1.39546e-35
cor388	ATOH8	MYO3B	0.471401	5.82498e-30
cor389	ATOH8	MSH6	-0.162071	0.000215023
cor390	ATOH8	OR5B2	0.506625	4.65727e-35
cor391	ATOH8	TBCB	0.521623	2.04689e-37
cor393	ATOH8	ARSE	0.426507	2.87519e-24
cor394	ATOH8	JARID2	-0.202477	3.46947e-06
cor395	ATOH8	OR9G4	0.292692	1.13521e-11
cor396	ATOH8	OR5R1	0.430437	9.85235e-25
cor397	ATOH8	SLC25A22	0.144427	0.000990346
cor398	ATOH8	FXYD7	0.446212	1.15782e-26
cor399	ATOH8	HSPA8	0.521544	2.10842e-37
cor400	ATOH8	OR4X1	0.233819	7.51751e-08
cor402	ATOH8	SERPINA1	0.528189	1.74466e-38
cor404	ATOH8	ANGPT4	0.485313	6.64632e-32
cor405	ATOH8	PCBP2	0.511986	6.90508e-36
cor406	ATOH8	CAPNS2	0.387322	5.97103e-20
cor407	ATOH8	SRGN	0.396911	5.91404e-21
cor408	ATOH8	SMURF1	0.323036	5.06993e-14
cor410	ATOH8	PHF14	0.434814	2.93828e-25
cor411	ATOH8	OBSCN	0.468741	1.33884e-29
cor412	ATOH8	OR10AG1	0.409219	2.71723e-22
cor413	ATOH8	IMMP1L	0.366736	6.65359e-18
cor414	ATOH8	GIGYF2	0.343297	9.56907e-16
cor415	ATOH8	AGBL4	0.357746	4.69901e-17
cor416	ATOH8	MEX3D	0.189902	1.37959e-05
cor417	ATOH8	OR5M3	-0.382076	2.04966e-19
cor418	ATOH8	ULK3	0.471785	5.16338e-30
cor419	ATOH8	KDM4C	0.241829	2.57421e-08
cor420	ATOH8	OR5H2	0.528327	1.65601e-38
cor421	ATOH8	BUB1	0.161202	0.000232697
cor422	ATOH8	HN1	0.424773	4.592e-24
cor423	ATOH8	BRPF1	0.346394	5.08198e-16
cor424	ATOH8	FBXO27	-0.223989	2.65839e-07
cor425	ATOH8	RNF150	0.454586	9.9404e-28
cor426	ATOH8	SP100	0.487613	3.10976e-32
cor427	ATOH8	ADAM12	0.27925	1.0256e-10
cor428	ATOH8	ANGPTL1	0.238061	4.28227e-08
cor429	ATOH8	EDC3	0.514123	3.19467e-36
cor430	ATOH8	UBE2Q2	0.393306	1.42331e-20
cor432	ATOH8	PTGDR	-0.247233	1.22249e-08
cor433	ATOH8	CTSC	0.479048	5.11192e-31
cor434	ATOH8	METTL7A	0.512506	5.72727e-36
cor436	ATOH8	TIPARP	0.255348	3.86478e-09
cor437	ATOH8	TMC8	0.396064	7.277e-21
cor438	ATOH8	CXCR6	0.480034	3.71832e-31
cor439	ATOH8	SMOX	0.439385	8.15317e-26
cor440	ATOH8	ENTPD8	0.517341	9.91059e-37
cor441	ATOH8	OR13C9	0.115331	0.00867067
cor442	ATOH8	FBXO3	0.44394	2.2279e-26
cor443	ATOH8	OR10P1	0.179809	3.9208e-05
cor445	ATOH8	ALPI	0.467027	2.27995e-29
cor446	ATOH8	AHCY	0.134083	0.00224941
cor448	ATOH8	HSD17B14	0.198936	5.16405e-06
cor449	ATOH8	PGBD1	0.482451	1.69673e-31
cor450	ATOH8	FTH1	0.418163	2.66939e-23
cor451	ATOH8	OAS2	0.533676	2.13761e-39
cor452	ATOH8	ACAP3	-0.382637	1.79811e-19
cor453	ATOH8	OR13A1	0.316325	1.77109e-13
cor454	ATOH8	ADGRA2	0.48176	2.12426e-31
cor456	ATOH8	TRPM1	0.406489	5.44045e-22
cor457	ATOH8	PHF8	0.420293	1.52051e-23
cor458	ATOH8	UBR2	0.0931973	0.0341268
cor459	ATOH8	GPR63	0.175582	5.9726e-05
cor460	ATOH8	INPP5D	0.384997	1.03414e-19
cor461	ATOH8	PSMA8	0.472028	4.78224e-30
cor462	ATOH8	TNC	0.303431	1.79589e-12
cor463	ATOH8	LIPH	0.429891	1.1442e-24
cor464	ATOH8	OR52M1	0.416863	3.75666e-23
cor465	ATOH8	TMEM265	0.368098	4.92179e-18
cor466	ATOH8	OR10Q1	0.41874	2.29265e-23
cor467	ATOH8	GPR160	0.439695	7.46714e-26
cor468	ATOH8	UBE2N	0.328667	1.73229e-14
cor469	ATOH8	OR4D6	-0.247107	1.24413e-08
cor470	ATOH8	ZNRF3	0.177234	5.0725e-05
cor471	ATOH8	OR8K1	0.465998	3.13378e-29
cor472	ATOH8	FXYD6	0.531563	4.81963e-39
cor473	ATOH8	KAT6A	0.331225	1.05568e-14
cor474	ATOH8	ELANE	0.51529	2.0932e-36
cor475	ATOH8	GHSR	0.401947	1.70299e-21
cor476	ATOH8	PPP1R3A	0.461352	1.30055e-28
cor477	ATOH8	PTPRO	0.474609	2.11481e-30
cor478	ATOH8	OR1I1	0.305809	1.1815e-12
cor479	ATOH8	CAD	0.261781	1.50727e-09
cor480	ATOH8	SP110	0.127698	0.00363233
cor481	ATOH8	USP37	-0.119047	0.00672935
cor482	ATOH8	OR4A15	0.360937	2.36429e-17
cor483	ATOH8	CACNA1S	0.472877	3.6598e-30
cor484	ATOH8	OR51I1	0.149024	0.000675695
cor485	ATOH8	ANAPC2	0.249138	9.36284e-09
cor486	ATOH8	OR8A1	0.496041	1.83021e-33
cor487	ATOH8	PCGF2	-0.131703	0.00269587
cor489	ATOH8	EPHA5	-0.321154	7.22283e-14
cor490	ATOH8	KCNRG	0.373921	1.33406e-18
cor491	ATOH8	STK24	0.336847	3.49681e-15
cor493	ATOH8	NR2E3	0.511288	8.86972e-36
cor494	ATOH8	RAD54L	0.520178	3.49466e-37
cor495	ATOH8	CYB5R4	-0.150277	0.000607698
cor496	ATOH8	SERPINA3	0.50226	2.15002e-34
cor497	ATOH8	GRM7	0.357032	5.47329e-17
cor499	ATOH8	AFG3L1P	-0.125349	0.00431024
cor500	ATOH8	C1S	0.488238	2.52754e-32
cor501	ATOH8	EPHB4	0.404769	8.39961e-22
cor502	ATOH8	RHOBTB3	0.317349	1.46627e-13
cor503	ATOH8	NAALADL1	0.498625	7.55844e-34
cor505	ATOH8	OR8G2P	-0.124566	0.00456074
cor506	ATOH8	OR7G2	0.450022	3.82168e-27
cor507	ATOH8	PAOX	0.4013	2.0011e-21
cor508	ATOH8	ALYREF	-0.128076	0.0035327
cor509	ATOH8	TESK1	0.195458	7.57865e-06
cor510	ATOH8	RCHY1	0.312982	3.26423e-13
cor511	ATOH8	OR8B12	0.517918	8.0248e-37
cor512	ATOH8	OR51D1	0.457114	4.67496e-28
cor513	ATOH8	OR52N2	0.509946	1.4333e-35
cor514	ATOH8	OR5AN1	0.347496	4.05028e-16
cor515	ATOH8	MEP1B	0.147628	0.000759768
cor516	ATOH8	WNK3	0.534239	1.72007e-39
cor517	ATOH8	F2	0.429216	1.37605e-24
cor518	ATOH8	OR51I2	0.443998	2.19103e-26
cor519	ATOH8	P2RX3	-0.230191	1.20608e-07
cor520	ATOH8	CYLD	0.451671	2.3549e-27
cor521	ATOH8	OR13D1	0.43689	1.6454e-25
cor522	ATOH8	LPAR6	-0.280506	8.39114e-11
cor523	ATOH8	TLL1	0.484714	8.09276e-32
cor524	ATOH8	4-Mar	-0.259417	2.13696e-09
cor525	ATOH8	RNF123	0.372394	1.88345e-18
cor526	ATOH8	DOCK4	0.373882	1.34578e-18
cor527	ATOH8	KCNJ6	0.265077	9.21284e-10
cor528	ATOH8	LDHAL6B	-0.199339	4.93686e-06
cor529	ATOH8	MPST	0.496039	1.83143e-33
cor530	ATOH8	NSD3	0.559486	6.43645e-44
cor531	ATOH8	UBE2G1	0.453871	1.22939e-27
cor532	ATOH8	SLC6A16	0.530796	6.46576e-39
cor533	ATOH8	TSSK3	-0.466224	2.92303e-29
cor534	ATOH8	DMWD	-0.258905	2.30349e-09
cor535	ATOH8	DDI1	0.303444	1.7917e-12
cor536	ATOH8	NPFFR2	0.176797	5.29743e-05
cor537	ATOH8	PCMTD1	0.249589	8.78766e-09
cor538	ATOH8	PIGW	0.467182	2.17337e-29
cor539	ATOH8	OR2AT4	-0.0879545	0.045618
cor540	ATOH8	OSGEP	0.486668	4.25242e-32
cor541	ATOH8	PRTFDC1	-0.22892	1.42073e-07
cor542	ATOH8	DUSP5	0.142683	0.00114164
cor543	ATOH8	SLC7A14	-0.29277	1.12043e-11
cor544	ATOH8	LTN1	0.455818	6.88842e-28
cor545	ATOH8	CNPY2	0.256039	3.4975e-09
cor546	ATOH8	ADCY10	-0.506111	5.58351e-35
cor547	ATOH8	KLHL17	-0.166093	0.000148361
cor549	ATOH8	OR8D4	0.270218	4.2159e-10
cor550	ATOH8	RPL22	0.471032	6.54077e-30
cor551	ATOH8	FHIT	0.388947	4.05734e-20
cor552	ATOH8	CASR	0.359336	3.34011e-17
cor553	ATOH8	ZNF146	0.441971	3.91277e-26
cor554	ATOH8	GPR82	0.470204	8.47822e-30
cor555	ATOH8	UBE2D2	0.424321	5.18586e-24
cor556	ATOH8	MAP2K4	0.505678	6.50394e-35
cor557	ATOH8	OR51F1	0.504383	1.02482e-34
cor559	ATOH8	AKT2	0.513417	4.12316e-36
cor560	ATOH8	SQOR	0.447647	7.63954e-27
cor563	ATOH8	GPR174	0.104163	0.0178302
cor564	ATOH8	ADGRB1	0.530859	6.31118e-39
cor565	ATOH8	BCL2L1	0.468543	1.42376e-29
cor566	ATOH8	GLRA3	0.470972	6.6652e-30
cor567	ATOH8	HSDL2	0.337183	3.27054e-15
cor568	ATOH8	MASP2	0.146614	0.000826803
cor569	ATOH8	GPR183	0.147166	0.000789643
cor570	ATOH8	ITM2B	0.341296	1.43512e-15
cor572	ATOH8	CDK16	0.43223	6.01457e-25
cor573	ATOH8	RNF148	-0.302322	2.18049e-12
cor574	ATOH8	SUMO2	0.503345	1.47306e-34
cor575	ATOH8	LIPI	0.444405	1.94948e-26
cor576	ATOH8	GUCY2F	0.42694	2.55724e-24
cor577	ATOH8	CRYZ	0.264663	9.80388e-10
cor578	ATOH8	PTMS	0.514481	2.80697e-36
cor579	ATOH8	ZBTB46	0.425298	3.98623e-24
cor580	ATOH8	JAK1	-0.505425	7.10886e-35
cor582	ATOH8	NPY2R	0.507891	2.97611e-35
cor583	ATOH8	OR6C74	0.380753	2.78723e-19
cor584	ATOH8	PRSS12	0.119994	0.00630165
cor585	ATOH8	RXFP1	0.224023	2.64714e-07
cor586	ATOH8	OR4N5	0.128253	0.00348695
cor587	ATOH8	RAB3GAP1	0.491613	8.18606e-33
cor588	ATOH8	KCNK7	0.492855	5.38934e-33
cor589	ATOH8	BTBD6	0.457233	4.51072e-28
cor590	ATOH8	OR52R1	0.484875	7.67634e-32
cor591	ATOH8	GRK6	0.352189	1.52527e-16
cor592	ATOH8	9-Mar	0.515062	2.27321e-36
cor593	ATOH8	ACYP1	0.427525	2.18151e-24
cor594	ATOH8	VDAC3	0.181056	3.45664e-05
cor595	ATOH8	TAAR5	-0.181201	3.40618e-05
cor596	ATOH8	SOCS4	0.258687	2.37818e-09
cor597	ATOH8	CACNA1A	-0.312977	3.26729e-13
cor598	ATOH8	MTO1	0.495133	2.49289e-33
cor600	ATOH8	SSTR2	0.455877	6.76795e-28
cor601	ATOH8	HMGB1	-0.135947	0.00194816
cor603	ATOH8	KCTD17	0.317765	1.35764e-13
cor604	ATOH8	OR9I1	0.212494	1.08424e-06
cor605	ATOH8	CAMK1D	0.426045	3.25831e-24
cor606	ATOH8	CYP26C1	-0.340986	1.52783e-15
cor607	ATOH8	HTR3B	0.508322	2.55505e-35
cor609	ATOH8	HECW2	0.481576	2.25576e-31
cor610	ATOH8	ARID3A	-0.442694	3.18338e-26
cor611	ATOH8	ZBTB48	0.106504	0.0154065
cor612	ATOH8	OR2T1	0.191503	1.16294e-05
cor613	ATOH8	NPBWR1	0.279854	9.31422e-11
cor614	ATOH8	OR4K15	0.151575	0.00054397
cor615	ATOH8	FBXW7	0.143857	0.00103763
cor616	ATOH8	SRPK3	0.121804	0.00555132
cor617	ATOH8	CAMK4	0.33371	6.49487e-15
cor618	ATOH8	PTPN13	0.279013	1.06503e-10
cor619	ATOH8	ADAMTS8	0.401814	1.76036e-21
cor622	ATOH8	GRIN3B	0.459784	2.09219e-28
cor623	ATOH8	GPR34	0.400383	2.51281e-21
cor625	ATOH8	CACNA2D2	0.365112	9.51641e-18
cor627	ATOH8	PGC	0.506913	4.20739e-35
cor628	ATOH8	PECR	0.481392	2.39459e-31
cor629	ATOH8	PPM1M	-0.0892992	0.0423979
cor631	ATOH8	TK1	0.516839	1.19044e-36
cor633	ATOH8	CBLC	0.355885	6.98832e-17
cor634	ATOH8	SLC6A13	0.230534	1.15382e-07
cor635	ATOH8	KCNV2	-0.107864	0.0141354
cor636	ATOH8	NFXL1	0.480133	3.60103e-31
cor637	ATOH8	ATP13A2	0.352488	1.43264e-16
cor638	ATOH8	TRIM72	0.305316	1.28905e-12
cor640	ATOH8	FBXO36	0.509296	1.80698e-35
cor641	ATOH8	OR4D10	-0.269476	4.7248e-10
cor642	ATOH8	GPR179	0.153553	0.000458683
cor643	ATOH8	AGBL3	0.413544	8.92578e-23
cor644	ATOH8	OR10Z1	0.396313	6.84632e-21
cor645	ATOH8	CPO	-0.0870715	0.0478421
cor647	ATOH8	SGPL1	-0.396075	7.25776e-21
cor648	ATOH8	PSMA3	0.152193	0.000515866
cor649	ATOH8	TRAF6	0.117185	0.00764716
cor650	ATOH8	CYP17A1	-0.414389	7.16718e-23
cor651	ATOH8	OR8B4	0.127894	0.00358053
cor652	ATOH8	TAF10	0.392106	1.90178e-20
cor653	ATOH8	MEX3C	0.327419	2.20202e-14
cor654	ATOH8	SLC10A6	0.211049	1.28679e-06
cor656	ATOH8	CAPN11	0.330641	1.18236e-14
cor657	ATOH8	USP34	0.443307	2.67108e-26
cor658	ATOH8	SLC9A8	0.357457	4.99841e-17
cor659	ATOH8	CMKLR1	-0.0992413	0.0240316
cor660	ATOH8	CTSD	0.358698	3.8316e-17
cor661	ATOH8	OR10V1	0.280907	7.86874e-11
cor662	ATOH8	USP33	0.393322	1.41787e-20
cor663	ATOH8	ORMDL1	0.429633	1.22786e-24
cor665	ATOH8	OR6N1	0.440574	5.82221e-26
cor666	ATOH8	CDCA3	0.537442	4.94874e-40
cor667	ATOH8	UBR1	0.372694	1.76041e-18
cor668	ATOH8	CDC42BPG	0.39446	1.0757e-20
cor669	ATOH8	FFAR4	0.218649	5.15613e-07
cor670	ATOH8	RPS6KA3	-0.112174	0.0106967
cor672	ATOH8	PHF6	0.138142	0.00164094
cor673	ATOH8	KCNT2	0.347353	4.17142e-16
cor674	ATOH8	AGBL2	0.272768	2.84366e-10
cor675	ATOH8	GRIK4	0.502382	2.06097e-34
cor676	ATOH8	MLLT6	0.230605	1.14327e-07
cor677	ATOH8	ADGRV1	-0.220734	3.98898e-07
cor678	ATOH8	LOC107985733	-0.189925	1.3762e-05
cor679	ATOH8	RNF122	0.347613	3.95313e-16
cor680	ATOH8	MYLK4	0.562258	1.99105e-44
cor681	ATOH8	NSMCE2	0.416793	3.82581e-23
cor682	ATOH8	RDH8	0.448576	5.83013e-27
cor683	ATOH8	CYP2U1	0.427771	2.04061e-24
cor684	ATOH8	MAP3K15	0.325783	3.01055e-14
cor686	ATOH8	OR52H1	0.418684	2.3269e-23
cor687	ATOH8	ADAMTS3	-0.251262	6.93608e-09
cor689	ATOH8	TSFM	-0.369735	3.41926e-18
cor690	ATOH8	DRD5	0.556087	2.67128e-43
cor691	ATOH8	ARHGAP15	-0.289722	1.86508e-11
cor692	ATOH8	GLRA2	0.318753	1.13042e-13
cor693	ATOH8	CYP46A1	0.501835	2.49263e-34
cor695	ATOH8	ATP1A4	0.563142	1.36682e-44
cor696	ATOH8	OR1M1	-0.204586	2.72872e-06
cor698	ATOH8	OR6K2	0.288971	2.11229e-11
cor699	ATOH8	OR10C1	0.36678	6.58985e-18
cor701	ATOH8	FBXL6	0.407973	3.73292e-22
cor703	ATOH8	SCNN1G	-0.320152	8.71131e-14
cor704	ATOH8	PNLIP	0.260334	1.86703e-09
cor705	ATOH8	PARP6	0.477163	9.36335e-31
cor706	ATOH8	HECTD3	0.232437	9.00887e-08
cor707	ATOH8	PROKR1	0.345095	6.63313e-16
cor708	ATOH8	ARHGEF5	0.106446	0.0154628
cor709	ATOH8	NUDT17	-0.325582	3.12805e-14
cor710	ATOH8	OR10J3	0.442744	3.13798e-26
cor711	ATOH8	MEA1	0.167155	0.000134316
cor712	ATOH8	SLC6A9	0.391981	1.96023e-20
cor713	ATOH8	SLC12A5	-0.435191	2.6453e-25
cor714	ATOH8	DIO1	0.215078	7.95749e-07
cor715	ATOH8	GAD2	0.304508	1.48626e-12
cor716	ATOH8	OR5K4	0.417631	3.07041e-23
cor717	ATOH8	OR52E4	0.0941425	0.0323426
cor718	ATOH8	PPP3R2	0.503762	1.2735e-34
cor719	ATOH8	ITGA3	0.453151	1.52145e-27
cor720	ATOH8	PRSS33	0.4248	4.55963e-24
cor721	ATOH8	GPR156	0.376809	6.91422e-19
cor722	ATOH8	ZRANB3	-0.174743	6.48612e-05
cor723	ATOH8	TYSND1	-0.259502	2.11029e-09
cor724	ATOH8	MRGPRD	-0.111468	0.0112031
cor725	ATOH8	KCNQ4	-0.318724	1.13663e-13
cor726	ATOH8	MMEL1	-0.280112	8.93735e-11
cor727	ATOH8	ADGRG5	0.423286	6.84595e-24
cor728	ATOH8	SLC9A3	0.122355	0.00533951
cor729	ATOH8	MTMR7	0.0926116	0.0352741
cor730	ATOH8	KCNS2	0.214479	8.55208e-07
cor731	ATOH8	THRA	0.320474	8.20332e-14
cor732	ATOH8	PIM3	0.30791	8.13506e-13
cor733	ATOH8	SLC10A1	-0.198576	5.37476e-06
cor734	ATOH8	PDZRN3	-0.237827	4.4185e-08
cor736	ATOH8	AUP1	0.497087	1.28065e-33
cor737	ATOH8	MMP24	0.284426	4.45545e-11
cor738	ATOH8	KCNK18	0.177515	4.93318e-05
cor739	ATOH8	RNF170	0.497313	1.18535e-33
cor740	ATOH8	NME9	0.516273	1.46345e-36
cor741	ATOH8	SRMS	0.204123	2.87712e-06
cor742	ATOH8	ASIC5	0.137857	0.00167811
cor743	ATOH8	RELB	-0.155848	0.000375418
cor744	ATOH8	VKORC1	0.511444	8.38737e-36
cor745	ATOH8	AGXT2	0.255104	4.00326e-09
cor746	ATOH8	POLD1	0.177769	4.81004e-05
cor748	ATOH8	OR6C2	0.297736	4.82055e-12
cor749	ATOH8	DDX58	0.403109	1.27397e-21
cor751	ATOH8	TACR3	-0.219868	4.43893e-07
cor752	ATOH8	TMIGD3	0.527336	2.41004e-38
cor753	ATOH8	GPR18	0.454678	9.67456e-28
cor754	ATOH8	NPSR1	0.163644	0.00018616
cor755	ATOH8	CHD5	0.25231	5.97617e-09
cor756	ATOH8	OR8H1	-0.247327	1.20655e-08
cor757	ATOH8	DNAJB2	0.504596	9.5079e-35
cor759	ATOH8	S1PR4	-0.138609	0.00158162
cor760	ATOH8	MAST1	0.403992	1.02114e-21
cor761	ATOH8	TRIM59	0.408249	3.48016e-22
cor762	ATOH8	HSD17B6	0.458214	3.35997e-28
cor763	ATOH8	PTGER1	-0.10769	0.0142931
cor764	ATOH8	GPR20	-0.260862	1.72718e-09
cor766	ATOH8	KCNQ5	0.120593	0.00604394
cor767	ATOH8	ALDH3A1	-0.174933	6.36612e-05
cor768	ATOH8	PRKCE	0.363213	1.44207e-17
cor769	ATOH8	OR10S1	0.460229	1.82865e-28
cor770	ATOH8	EARS2	0.368405	4.59728e-18
cor771	ATOH8	MMP23B	-0.150376	0.000602585
cor772	ATOH8	GRIN2C	0.108008	0.0140066
cor774	ATOH8	TMPRSS15	0.251032	7.16687e-09
cor775	ATOH8	ADGRA1	0.135995	0.00194096
cor776	ATOH8	VPS13D	0.174773	6.46714e-05
cor777	ATOH8	AAK1	0.295248	7.37e-12
cor778	ATOH8	NSD1	-0.262613	1.33198e-09
cor779	ATOH8	FSD2	0.352957	1.29815e-16
cor780	ATOH8	FGFR1	0.417146	3.48729e-23
cor781	ATOH8	OR5M11	0.548594	5.81587e-42
cor782	ATOH8	TRHR	0.255528	3.76571e-09
cor784	ATOH8	NPR2	-0.312813	3.36653e-13
cor785	ATOH8	ANGPTL4	0.401209	2.04695e-21
cor786	ATOH8	SLC5A10	0.227815	1.63688e-07
cor787	ATOH8	ETFA	0.317581	1.40487e-13
cor788	ATOH8	CD6	-0.442052	3.82315e-26
cor789	ATOH8	MC5R	-0.220543	4.0842e-07
cor790	ATOH8	TRPC7	0.109777	0.0125043
cor791	ATOH8	TXK	0.192004	1.10209e-05
cor793	ATOH8	CDK15	0.14969	0.000638694
cor794	ATOH8	MCOLN2	0.259963	1.97209e-09
cor795	ATOH8	ADGRF4	0.235634	5.9165e-08
cor796	ATOH8	CFD	0.469994	9.0535e-30
cor797	ATOH8	NDOR1	-0.240974	2.89152e-08
cor798	ATOH8	ABCC12	0.352092	1.55678e-16
cor799	ATOH8	ARSK	0.446639	1.02316e-26
cor800	ATOH8	PDIA2	-0.197371	6.14213e-06
cor803	ATOH8	TMX3	0.305897	1.16323e-12
cor804	ATOH8	ADCYAP1R1	-0.249025	9.51239e-09
cor805	ATOH8	TRIM47	-0.173489	7.33094e-05
cor806	ATOH8	NMBR	-0.252727	5.63078e-09
cor808	ATOH8	SPOCD1	0.512309	6.148e-36
cor810	ATOH8	ZSWIM2	-0.506961	4.13721e-35
cor811	ATOH8	ATG9A	0.423394	6.65101e-24
cor812	ATOH8	NR0B1	-0.120473	0.00609482
cor813	ATOH8	OPRK1	-0.428954	1.47842e-24
cor814	ATOH8	GALR2	-0.176922	5.23238e-05
cor815	ATOH8	CD163	0.430695	9.17744e-25
cor816	ATOH8	SPR	0.499094	6.43098e-34
cor817	ATOH8	ANO8	-0.215378	7.67437e-07
cor818	ATOH8	UBA3	0.356633	5.95965e-17
cor819	ATOH8	NLGN3	0.312001	3.90021e-13
cor820	ATOH8	SCN4A	0.342554	1.11268e-15
cor821	ATOH8	AKT1	-0.335987	4.1465e-15
cor823	ATOH8	PDE1B	0.545204	2.28517e-41
cor824	ATOH8	ALOX15	-0.242378	2.38863e-08
cor825	ATOH8	GRIA4	0.332795	7.77072e-15
cor826	ATOH8	INPP5F	0.433127	4.69344e-25
cor827	ATOH8	UBE3B	0.459467	2.30272e-28
cor828	ATOH8	COG1	0.4128	1.08225e-22
cor829	ATOH8	TFAP2A	0.472683	3.89004e-30
cor830	ATOH8	KLHL2	-0.319278	1.02533e-13
cor831	ATOH8	NCBP2	0.444217	2.05771e-26
cor832	ATOH8	STK40	0.446025	1.22232e-26
cor833	ATOH8	GABRB1	-0.351575	1.73481e-16
cor834	ATOH8	TMSB4X	0.455419	7.75901e-28
cor835	ATOH8	CCKAR	0.37272	1.75007e-18
cor836	ATOH8	GPR149	0.380154	3.20195e-19
cor837	ATOH8	ALOX12B	0.275341	1.90307e-10
cor838	ATOH8	AKR1A1	0.409896	2.2848e-22
cor839	ATOH8	TAB3	0.342555	1.11244e-15
cor840	ATOH8	SCN4B	0.389197	3.82257e-20
cor841	ATOH8	OR52B4	0.20646	2.19988e-06
cor842	ATOH8	CILP	0.34874	3.13169e-16
cor843	ATOH8	GLRA1	-0.252831	5.54819e-09
cor844	ATOH8	CPA6	0.204835	2.65198e-06
cor845	ATOH8	TMPRSS12	0.245397	1.57756e-08
cor846	ATOH8	GALR3	0.345018	6.738e-16
cor847	ATOH8	CCDC189	0.208149	1.80827e-06
cor848	ATOH8	OR10J5	0.402317	1.55289e-21
cor849	ATOH8	HERC1	0.478048	7.05103e-31
cor850	ATOH8	KCNA4	0.428861	1.51627e-24
cor851	ATOH8	OPRL1	0.33819	2.67621e-15
cor852	ATOH8	TNFRSF1A	0.427229	2.36417e-24
cor853	ATOH8	BDH1	0.286772	3.03616e-11
cor854	ATOH8	JAK2	0.155571	0.000384668
cor855	ATOH8	TRAF5	0.459819	2.07011e-28
cor857	ATOH8	SUPT16H	0.281574	7.06832e-11
cor858	ATOH8	YAF2	0.494528	3.06061e-33
cor859	ATOH8	SSTR5	-0.194226	8.66832e-06
cor860	ATOH8	RNF121	-0.179873	3.89572e-05
cor861	ATOH8	OR51T1	0.463618	6.51461e-29
cor862	ATOH8	CDS2	-0.237992	4.32208e-08
cor863	ATOH8	ITGB4	0.482355	1.75052e-31
cor864	ATOH8	DOC2B	0.394278	1.12445e-20
cor865	ATOH8	GABRG1	0.226105	2.03517e-07
cor866	ATOH8	HSD17B3	0.490379	1.2382e-32
cor868	ATOH8	KCNJ13	0.489251	1.80452e-32
cor869	ATOH8	MAPK4	-0.0878935	0.0457688
cor872	ATOH8	TMPRSS11D	0.276415	1.60726e-10
cor873	ATOH8	TH	0.351724	1.68166e-16
cor874	ATOH8	OR5A1	-0.397986	4.54279e-21
cor875	ATOH8	ADAMTS7	0.0880512	0.0453796
cor877	ATOH8	OXTR	0.379362	3.84556e-19
cor878	ATOH8	EYA4	0.0985026	0.0251076
cor879	ATOH8	PTH2R	0.513567	3.90574e-36
cor880	ATOH8	CAMK2D	-0.198777	5.25616e-06
cor881	ATOH8	GPX6	-0.352754	1.35468e-16
cor882	ATOH8	SSH1	0.439927	6.99423e-26
cor883	ATOH8	ITGA2B	-0.320399	8.31912e-14
cor885	ATOH8	KRT8	0.154254	0.000431611
cor886	ATOH8	KCNK1	-0.405652	6.72346e-22
cor888	ATOH8	CD24	0.52167	2.01191e-37
cor889	ATOH8	BDH2	0.263302	1.20191e-09
cor890	ATOH8	CPXM1	0.256952	3.06333e-09
cor891	ATOH8	PINK1	0.254409	4.42517e-09
cor892	ATOH8	NR4A3	0.275787	1.77442e-10
cor893	ATOH8	MECR	-0.396118	7.18208e-21
cor894	ATOH8	OR5AR1	0.459134	2.54622e-28
cor895	ATOH8	FBXO33	-0.232535	8.89438e-08
cor896	ATOH8	TMC4	0.14689	0.000807996
cor897	ATOH8	KCNH3	0.420966	1.27169e-23
cor898	ATOH8	JAK3	0.296635	5.81974e-12
cor899	ATOH8	PUDP	0.52335	1.07674e-37
cor900	ATOH8	CMA1	0.491202	9.39685e-33
cor902	ATOH8	ATP13A5	0.244946	1.67908e-08
cor904	ATOH8	EPHA8	-0.405821	6.44154e-22
cor905	ATOH8	OR5C1	0.160842	0.000240418
cor906	ATOH8	EDNRB	0.389335	3.69818e-20
cor907	ATOH8	GAD1	0.28756	2.66714e-11
cor908	ATOH8	KBTBD11	0.436267	1.95931e-25
cor909	ATOH8	PTGS1	0.479431	4.51719e-31
cor910	ATOH8	OR4Q3	0.239244	3.65298e-08
cor912	ATOH8	PPP2CB	-0.131492	0.00273903
cor913	ATOH8	TSSK1B	0.326227	2.76614e-14
cor914	ATOH8	CCR10	-0.094387	0.0318941
cor916	ATOH8	PPP4R1	0.098573	0.0250033
cor917	ATOH8	TYMS	0.47364	2.87464e-30
cor918	ATOH8	KCNMB2	0.231929	9.62593e-08
cor919	ATOH8	KMT2A	0.447635	7.666e-27
cor921	ATOH8	CACNB4	0.183852	2.59759e-05
cor922	ATOH8	TRIM42	-0.123487	0.00492683
cor923	ATOH8	PTPN11	0.388663	4.34178e-20
cor924	ATOH8	MAP3K12	0.330297	1.26405e-14
cor926	ATOH8	RNF157	0.442101	3.76973e-26
cor927	ATOH8	SLC10A2	-0.358847	3.71039e-17
cor928	ATOH8	GCGR	0.443363	2.62861e-26
cor929	ATOH8	KCNJ9	0.485133	7.05273e-32
cor930	ATOH8	STXBP1	-0.257421	2.86145e-09
cor931	ATOH8	ADRA2B	-0.19474	8.19693e-06
cor932	ATOH8	SBK1	0.379391	3.82004e-19
cor933	ATOH8	OR4D5	-0.563164	1.35405e-44
cor934	ATOH8	CATSPER3	0.278771	1.10696e-10
cor935	ATOH8	RC3H1	0.504836	8.74155e-35
cor936	ATOH8	BRSK1	0.50789	2.97808e-35
cor939	ATOH8	FBXO24	0.145677	0.000893521
cor941	ATOH8	CSNK1G2	0.216485	6.71274e-07
cor942	ATOH8	SPPL3	0.30402	1.6195e-12
cor943	ATOH8	PLA1A	0.466733	2.49718e-29
cor944	ATOH8	TAF4	0.490563	1.1642e-32
cor947	ATOH8	TNKS	0.230629	1.13959e-07
cor948	ATOH8	HPN	-0.197489	6.0626e-06
cor949	ATOH8	CYP2A13	0.449445	4.52431e-27
cor950	ATOH8	ACRBP	0.234335	7.02341e-08
cor951	ATOH8	GPR37L1	-0.154205	0.000433422
cor952	ATOH8	IL4I1	0.203407	3.122e-06
cor953	ATOH8	STK38L	0.155397	0.000390557
cor954	ATOH8	CSK	-0.12714	0.00378394
cor955	ATOH8	KLHL34	-0.357743	4.70154e-17
cor956	ATOH8	PSD	0.360861	2.4038e-17
cor957	ATOH8	KCNH6	0.126074	0.0040899
cor958	ATOH8	ADAMTS14	-0.242217	2.44175e-08
cor959	ATOH8	KLHL14	-0.430556	9.53508e-25
cor961	ATOH8	FXYD5	-0.276014	1.71225e-10
cor962	ATOH8	TUBA8	0.248214	1.06598e-08
cor964	ATOH8	OR1L8	0.407708	3.99308e-22
cor965	ATOH8	ADRA1D	0.426996	2.51841e-24
cor966	ATOH8	OR13C3	0.489626	1.5923e-32
cor967	ATOH8	MMP8	-0.163001	0.000197495
cor968	ATOH8	PRSS42	0.493706	4.04329e-33
cor969	ATOH8	ESRRB	-0.28667	3.08737e-11
cor970	ATOH8	USP10	0.256627	3.21143e-09
cor971	ATOH8	GPR52	0.48876	2.1251e-32
cor972	ATOH8	ERBB2	-0.346885	4.59369e-16
cor973	ATOH8	ALPL	0.295672	6.85718e-12
cor974	ATOH8	SCN5A	-0.186804	1.91228e-05
cor975	ATOH8	PTPN23	-0.408305	3.43006e-22
cor976	ATOH8	RNF34	-0.0914786	0.0375868
cor977	ATOH8	PRKAA2	0.253724	4.88216e-09
cor979	ATOH8	KCNJ14	0.323521	4.62547e-14
cor980	ATOH8	PROKR2	0.383874	1.3465e-19
cor981	ATOH8	VPS8	-0.138358	0.00161323
cor982	ATOH8	PDE9A	0.430195	1.05281e-24
cor983	ATOH8	PRSS38	0.347724	3.86395e-16
cor984	ATOH8	GRIK2	0.37275	1.73816e-18
cor985	ATOH8	FFAR3	0.524114	8.09536e-38
cor988	ATOH8	FZD5	0.452416	1.89058e-27
cor989	ATOH8	OR4C12	0.48568	5.8904e-32
cor990	ATOH8	ACR	0.457628	4.00613e-28
cor991	ATOH8	FBXO6	-0.102389	0.0198817
cor992	ATOH8	EPHA6	0.447807	7.29158e-27
cor993	ATOH8	TRPV3	0.481741	2.13745e-31
cor995	ATOH8	GIPR	-0.177191	5.09433e-05
cor996	ATOH8	AFF1	0.442724	3.15574e-26
cor997	ATOH8	PRLHR	0.390028	3.13328e-20
cor998	ATOH8	CACNA1E	-0.450618	3.20916e-27
cor999	ATOH8	MKNK2	-0.0936065	0.0333443
cor1000	ATOH8	SLC6A11	0.187003	1.87298e-05
cor1001	ATOH8	GRIK5	-0.503809	1.25284e-34
cor1002	ATOH8	AVPR2	-0.456154	6.22994e-28
cor1004	ATOH8	DCAF13	-0.205506	2.45556e-06
cor1005	ATOH8	DUPD1	-0.270726	3.89915e-10
cor1006	ATOH8	PDE6C	0.290535	1.62891e-11
cor1007	ATOH8	P2RY13	-0.115187	0.00875513
cor1008	ATOH8	GPR50	-0.417954	2.82065e-23
cor1009	ATOH8	F7	0.415766	5.00585e-23
cor1010	ATOH8	HINT1	0.471928	4.93489e-30
cor1011	ATOH8	ATP1A2	-0.112843	0.0102351
cor1012	ATOH8	KLK13	0.141298	0.00127662
cor1013	ATOH8	HRH4	0.496186	1.74169e-33
cor1014	ATOH8	HLA-DOB	-0.123451	0.00493948
cor1015	ATOH8	PPOX	0.266089	7.90921e-10
cor1016	ATOH8	TRPA1	0.29014	1.7398e-11
cor1017	ATOH8	DUSP7	0.366244	7.41701e-18
cor1018	ATOH8	MAP3K8	0.153362	0.000466349
cor1019	ATOH8	GPR45	0.473958	2.59994e-30
cor1020	ATOH8	BIRC7	-0.175259	6.16564e-05
cor1021	ATOH8	PHF19	0.374884	1.07222e-18
cor1022	ATOH8	DUSP8	0.235547	5.98484e-08
cor1023	ATOH8	TRPM2	-0.165061	0.000163317
cor1024	ATOH8	ARHGAP26	0.11074	0.011748
cor1025	ATOH8	GPRC5D	-0.124467	0.004593
cor1026	ATOH8	PKD2L1	-0.0991766	0.0241242
cor1027	ATOH8	TRIM8	0.538782	2.92646e-40
cor1028	ATOH8	FSHR	0.470128	8.68219e-30
cor1029	ATOH8	UBA2	0.458869	2.75838e-28
cor1031	ATOH8	SPCS3	0.531097	5.76261e-39
cor1032	ATOH8	PLK3	0.364601	1.06451e-17
cor1033	ATOH8	NEK6	0.165651	0.000154596
cor1034	ATOH8	CCR5	0.458671	2.92731e-28
cor1035	ATOH8	MCHR1	0.45289	1.64353e-27
cor1036	ATOH8	MMP1	-0.183961	2.56851e-05
cor1037	ATOH8	ATP6V1C2	0.103648	0.018405
cor1038	ATOH8	PLAT	0.366775	6.5966e-18
cor1039	ATOH8	TNIK	0.121075	0.00584321
cor1040	ATOH8	USP50	0.530759	6.55706e-39
cor1041	ATOH8	HIC1	0.14948	0.000650174
cor1042	ATOH8	GRIN1	0.132392	0.00255904
cor1043	ATOH8	RHBDL1	0.256361	3.33784e-09
cor1045	ATOH8	GPR132	0.114759	0.00901028
cor1046	ATOH8	FBXO40	-0.2787	1.11941e-10
cor1047	ATOH8	DRD3	0.489334	1.7549e-32
cor1048	ATOH8	PPP2R3A	-0.403907	1.04308e-21
cor1050	ATOH8	ELP6	-0.418629	2.36098e-23
cor1051	ATOH8	EHMT1	-0.113104	0.0100601
cor1052	ATOH8	AURKA	0.228466	1.50601e-07
cor1054	ATOH8	RNF217	0.298739	4.05739e-12
cor1055	ATOH8	ALK	0.421303	1.16262e-23
cor1056	ATOH8	PPP2R2C	-0.274335	2.2279e-10
cor1057	ATOH8	KCNJ15	0.412921	1.0487e-22
cor1058	ATOH8	PLCD4	0.160004	0.00025934
cor1059	ATOH8	PDIA3	-0.458618	2.97492e-28
cor1060	ATOH8	PPP1R14A	-0.336219	3.96064e-15
cor1061	ATOH8	TMPRSS2	-0.255697	3.67497e-09
cor1062	ATOH8	OR4C3	0.148165	0.000726359
cor1063	ATOH8	SERPINB13	0.250284	7.96699e-09
cor1064	ATOH8	OR4E2	0.265852	8.19741e-10
cor1065	ATOH8	SLC7A9	0.180276	3.74044e-05
cor1066	ATOH8	EIF2AK4	0.380978	2.6455e-19
cor1067	ATOH8	SLC25A43	0.112772	0.0102837
cor1069	ATOH8	TUBG2	-0.204038	2.90538e-06
cor1070	ATOH8	P4HA3	-0.447231	8.61999e-27
cor1071	ATOH8	TRNAU1AP	0.453155	1.51969e-27
cor1073	ATOH8	KCNK2	0.335696	4.3923e-15
cor1074	ATOH8	GRM1	0.108379	0.0136794
cor1075	ATOH8	MC2R	-0.243306	2.10406e-08
cor1076	ATOH8	HUNK	0.348917	3.01848e-16
cor1077	ATOH8	ADRA1A	-0.156237	0.000362787
cor1078	ATOH8	UBE2E2	0.502536	1.95287e-34
cor1079	ATOH8	PPP2R1A	-0.184016	2.554e-05
cor1080	ATOH8	SLC6A8	-0.272991	2.74697e-10
cor1081	ATOH8	OR5B21	0.431595	7.16597e-25
cor1082	ATOH8	RPS7	0.292488	1.17474e-11
cor1083	ATOH8	CHRNA2	0.117428	0.00752177
cor1084	ATOH8	ZBTB3	-0.156677	0.000348967
cor1085	ATOH8	JADE2	0.455999	6.52502e-28
cor1086	ATOH8	NEURL1	0.112537	0.0104438
cor1087	ATOH8	PLA2G12A	-0.267528	6.35927e-10
cor1088	ATOH8	ITGAM	-0.406271	5.74867e-22
cor1089	ATOH8	OR2K2	0.388248	4.79277e-20
cor1090	ATOH8	CACNA1B	0.106187	0.0157166
cor1091	ATOH8	CATSPER2	0.331932	9.19765e-15
cor1092	ATOH8	DNAJC16	-0.265212	9.02662e-10
cor1093	ATOH8	MRGPRF	-0.467092	2.23481e-29
cor1094	ATOH8	USP3	0.311161	4.53975e-13
cor1095	ATOH8	GRIA2	0.189514	1.4375e-05
cor1096	ATOH8	KLHL12	-0.312742	3.41013e-13
cor1097	ATOH8	PRKCG	0.420213	1.55285e-23
cor1100	ATOH8	TTBK1	-0.356541	6.07707e-17
cor1101	ATOH8	KBTBD2	0.253914	4.75082e-09
cor1102	ATOH8	PELI2	0.235492	6.02826e-08
cor1103	ATOH8	PRKG2	0.121089	0.00583746
cor1104	ATOH8	PSMF1	0.466449	2.72628e-29
cor1105	ATOH8	BTRC	-0.269358	4.81101e-10
cor1106	ATOH8	F2RL3	0.153405	0.000464613
cor1107	ATOH8	ITGA8	0.31418	2.62454e-13
cor1109	ATOH8	MTHFD1	0.292826	1.10988e-11
cor1110	ATOH8	CCR4	0.480882	2.82537e-31
cor1111	ATOH8	CA10	0.462309	9.71931e-29
cor1112	ATOH8	NPFFR1	-0.101363	0.0211597
cor1113	ATOH8	TRIM2	0.135834	0.00196528
cor1114	ATOH8	OR51G1	-0.212919	1.03063e-06
cor1115	ATOH8	RPS6KA1	-0.159251	0.000277496
cor1116	ATOH8	PDE2A	-0.215321	7.72787e-07
cor1117	ATOH8	DUSP12	-0.464088	5.64004e-29
cor1118	ATOH8	ACKR2	-0.261941	1.47185e-09
cor1119	ATOH8	PCED1A	0.0964549	0.0283101
cor1120	ATOH8	ATP7A	0.356974	5.54113e-17
cor1121	ATOH8	DLG4	0.418429	2.48915e-23
cor1122	ATOH8	CACNA2D3	0.248856	9.74103e-09
cor1123	ATOH8	MMP24-AS1	0.386505	7.24575e-20
cor1125	ATOH8	CUL7	0.499046	6.53843e-34
cor1126	ATOH8	BPIFC	0.476232	1.2614e-30
cor1127	ATOH8	SDR9C7	0.449839	4.03136e-27
cor1128	ATOH8	USP22	0.331858	9.33219e-15
cor1129	ATOH8	PTH1R	-0.338221	2.6599e-15
cor1130	ATOH8	UBL5	-0.158646	0.000292934
cor1131	ATOH8	KALRN	0.194668	8.26161e-06
cor1132	ATOH8	TG	0.153477	0.000461719
cor1133	ATOH8	CYP7A1	0.296615	5.83994e-12
cor1135	ATOH8	USP19	0.127227	0.00376009
cor1136	ATOH8	SRP14	0.477085	9.60186e-31
cor1137	ATOH8	GABRA3	0.422193	9.17173e-24
cor1139	ATOH8	C1RL	0.27573	1.79044e-10
cor1140	ATOH8	KISS1R	0.127774	0.00361226
cor1141	ATOH8	GEMIN7	-0.108041	0.013977
cor1142	ATOH8	BPGM	0.360668	2.50625e-17
cor1143	ATOH8	RBMS1	-0.258793	2.34159e-09
cor1144	ATOH8	CASP7	-0.0926309	0.0352357
cor1145	ATOH8	DAPK2	0.24529	1.60116e-08
cor1146	ATOH8	HCN4	0.395262	8.8495e-21
cor1147	ATOH8	CAPN9	0.504367	1.03037e-34
cor1148	ATOH8	OR13G1	0.40256	1.46136e-21
cor1149	ATOH8	CHRNA9	0.329424	1.49678e-14
cor1151	ATOH8	SURF2	-0.322759	5.34193e-14
cor1152	ATOH8	NR1D1	0.482778	1.52491e-31
cor1153	ATOH8	AVPR1B	-0.315882	1.92143e-13
cor1154	ATOH8	FIBCD1	0.13024	0.00300899
cor1155	ATOH8	ENDOG	0.138084	0.00164842
cor1156	ATOH8	KLHL40	-0.0930083	0.0344936
cor1158	ATOH8	OR4K1	0.192517	1.04286e-05
cor1159	ATOH8	KCNK12	0.398763	3.75113e-21
cor1160	ATOH8	MKRN3	-0.326492	2.62943e-14
cor1162	ATOH8	UBQLN3	-0.167486	0.000130204
cor1163	ATOH8	SSB	0.201322	3.95332e-06
cor1164	ATOH8	BPIFA1	0.453706	1.2908e-27
cor1165	ATOH8	AATK	0.250346	7.89664e-09
cor1166	ATOH8	SIAH1	0.159654	0.000267624
cor1167	ATOH8	VDAC1	-0.240044	3.27941e-08
cor1168	ATOH8	OR6B1	0.486956	3.86612e-32
cor1169	ATOH8	UTS2R	-0.476199	1.27446e-30
cor1170	ATOH8	MAFK	0.269986	4.36889e-10
cor1171	ATOH8	KCNS1	-0.122722	0.00520246
cor1173	ATOH8	GLP1R	0.23506	6.38332e-08
cor1175	ATOH8	DMBT1	-0.407287	4.44389e-22
cor1176	ATOH8	PIAS1	-0.0885829	0.0440884
cor1177	ATOH8	UBA52	0.370088	3.15982e-18
cor1178	ATOH8	CYP2J2	0.510537	1.16037e-35
cor1179	ATOH8	STRADB	0.287431	2.72425e-11
cor1180	ATOH8	TAS2R38	0.191704	1.13817e-05
cor1182	ATOH8	CALCR	0.35354	1.1481e-16
cor1183	ATOH8	ADRB2	-0.24551	1.55315e-08
cor1184	ATOH8	PSPH	0.204286	2.82409e-06
cor1185	ATOH8	ADGRL2	-0.283516	5.1653e-11
cor1186	ATOH8	RNF151	0.458016	3.56592e-28
cor1187	ATOH8	MAP3K5	0.277355	1.38561e-10
cor1188	ATOH8	OPN4	0.223908	2.68555e-07
cor1189	ATOH8	PTGER2	0.224838	2.38887e-07
cor1190	ATOH8	OR6X1	0.48438	9.03138e-32
cor1191	ATOH8	ADRB1	-0.2195	4.64509e-07
cor1192	ATOH8	NOS1	0.240471	3.09569e-08
cor1193	ATOH8	SSTR3	-0.390251	2.97061e-20
cor1194	ATOH8	PPFIA2	0.364906	9.95696e-18
cor1195	ATOH8	MAP3K11	0.347197	4.30754e-16
cor1196	ATOH8	OR5J2	-0.225845	2.10341e-07
cor1197	ATOH8	ERN1	0.428367	1.73496e-24
cor1198	ATOH8	KCTD9	0.106343	0.0155631
cor1199	ATOH8	OR4N4	0.516796	1.20931e-36
cor1200	ATOH8	KCNH5	0.205247	2.52962e-06
cor1201	ATOH8	RNF40	-0.259803	2.01909e-09
cor1202	ATOH8	SMC1A	-0.408725	3.08202e-22
cor1204	ATOH8	NXNL1	0.438655	1.00179e-25
cor1205	ATOH8	USP47	0.0926895	0.0351196
cor1206	ATOH8	ANAPC7	-0.329606	1.44504e-14
cor1207	ATOH8	CROT	-0.214864	8.16533e-07
cor1208	ATOH8	TRIM37	-0.120879	0.00592417
cor1209	ATOH8	GRM5	0.188611	1.58171e-05
cor1211	ATOH8	GPR85	0.450969	2.89452e-27
cor1213	ATOH8	AMPD3	0.502383	2.06035e-34
cor1214	ATOH8	WDR24	-0.115553	0.00854233
cor1215	ATOH8	ALDH1A2	0.334229	5.86578e-15
cor1216	ATOH8	DHRS2	-0.237734	4.4734e-08
cor1217	ATOH8	GPR173	0.213441	9.68415e-07
cor1218	ATOH8	KRT4	0.452637	1.77129e-27
cor1219	ATOH8	TUBG1	0.197846	5.82803e-06
cor1220	ATOH8	MAP2K7	-0.289764	1.85193e-11
cor1221	ATOH8	STYX	-0.0897193	0.0414319
cor1222	ATOH8	TMEM184C	0.380008	3.31204e-19
cor1223	ATOH8	GRK3	0.249316	9.13177e-09
cor1224	ATOH8	CDC14A	0.227354	1.73616e-07
cor1225	ATOH8	OR8K3	0.499566	5.46699e-34
cor1226	ATOH8	XPNPEP2	0.289877	1.81748e-11
cor1227	ATOH8	PLCD1	-0.113323	0.00991498
cor1229	ATOH8	LYPD1	-0.137391	0.00174064
cor1230	ATOH8	DUSP1	-0.25973	2.04085e-09
cor1231	ATOH8	PDE10A	0.342319	1.16706e-15
cor1232	ATOH8	MEFV	0.376338	7.69864e-19
cor1233	ATOH8	PSMD1	-0.243765	1.97548e-08
cor1234	ATOH8	CLIC4	-0.400527	2.4244e-21
cor1235	ATOH8	PIAS4	0.258301	2.51656e-09
cor1236	ATOH8	PLEKHM1	-0.286568	3.13976e-11
cor1238	ATOH8	MINK1	-0.384663	1.11872e-19
cor1240	ATOH8	CHRNB4	0.40534	7.27271e-22
cor1241	ATOH8	SLC4A5	-0.274869	2.04931e-10
cor1242	ATOH8	OR6F1	0.482208	1.83643e-31
cor1243	ATOH8	PDE3A	0.448659	5.68999e-27
cor1244	ATOH8	OR6A2	0.39452	1.0602e-20
cor1245	ATOH8	PDGFD	-0.150087	0.0006176
cor1246	ATOH8	INTS6	-0.344729	7.14839e-16
cor1249	ATOH8	ZMIZ1	0.404689	8.56894e-22
cor1251	ATOH8	SLC4A9	0.47457	2.14061e-30
cor1252	ATOH8	PPM1L	0.229715	1.28264e-07
cor1254	ATOH8	TPP2	0.50258	1.9235e-34
cor1256	ATOH8	ZAP70	0.356169	6.57908e-17
cor1257	ATOH8	PPEF2	-0.407165	4.58444e-22
cor1258	ATOH8	CD5L	-0.287901	2.52136e-11
cor1259	ATOH8	ABCB4	0.227848	1.62997e-07
cor1260	ATOH8	MOK	-0.407822	3.87916e-22
cor1261	ATOH8	GPR12	0.372064	2.02901e-18
cor1262	ATOH8	SERPINB12	-0.106399	0.0155084
cor1263	ATOH8	RMND5A	0.327275	2.26354e-14
cor1264	ATOH8	PEX2	0.398819	3.69966e-21
cor1265	ATOH8	KCNF1	0.283517	5.16516e-11
cor1266	ATOH8	TACR1	-0.363439	1.37246e-17
cor1269	ATOH8	INPP5K	-0.412959	1.03841e-22
cor1270	ATOH8	USHBP1	0.289806	1.83924e-11
cor1271	ATOH8	STK10	0.293421	1.00405e-11
cor1272	ATOH8	CAPN15	-0.187176	1.83928e-05
cor1273	ATOH8	EXOG	0.242156	2.46225e-08
cor1274	ATOH8	NBR1	0.311266	4.45514e-13
cor1275	ATOH8	CHRNA3	0.397882	4.65958e-21
cor1276	ATOH8	FOXRED2	-0.345376	6.26243e-16
cor1277	ATOH8	OR6Y1	0.135426	0.00202834
cor1278	ATOH8	BDKRB1	-0.160343	0.000251512
cor1279	ATOH8	ADCY5	0.231107	1.07115e-07
cor1280	ATOH8	DPP7	0.444636	1.82413e-26
cor1281	ATOH8	KRT5	0.44959	4.33603e-27
cor1282	ATOH8	ADRA1B	0.280401	8.53322e-11
cor1283	ATOH8	SORD	-0.194916	8.04066e-06
cor1284	ATOH8	LOC107984916	0.189386	1.45722e-05
cor1285	ATOH8	ARSA	0.277402	1.37536e-10
cor1286	ATOH8	SCPEP1	0.254317	4.48394e-09
cor1287	ATOH8	HTR1F	0.462562	8.99718e-29
cor1288	ATOH8	DDIT3	0.348859	3.05529e-16
cor1289	ATOH8	UBC	0.213456	9.66703e-07
cor1290	ATOH8	SCN8A	0.300131	3.19057e-12
cor1291	ATOH8	ENTPD4	-0.329418	1.49853e-14
cor1292	ATOH8	NMUR2	0.310211	5.38783e-13
cor1293	ATOH8	FBP1	-0.35767	4.77563e-17
cor1294	ATOH8	EPN1	-0.212643	1.06509e-06
cor1295	ATOH8	CEL	0.152174	0.0005167
cor1296	ATOH8	ARIH2	0.397505	5.112e-21
cor1297	ATOH8	TRIM28	0.540341	1.58362e-40
cor1299	ATOH8	ROS1	0.133995	0.00226468
cor1300	ATOH8	TLK1	0.184851	2.34315e-05
cor1301	ATOH8	PRSS22	-0.273322	2.60908e-10
cor1303	ATOH8	MAPK12	0.296199	6.2688e-12
cor1304	ATOH8	NACC1	0.43135	7.66477e-25
cor1305	ATOH8	TUBAL3	0.0882054	0.0450018
cor1306	ATOH8	PPM1J	-0.32184	6.34986e-14
cor1307	ATOH8	ADRA2C	0.452001	2.13669e-27
cor1309	ATOH8	TRPM5	0.404874	8.18014e-22
cor1310	ATOH8	TRIM27	-0.327058	2.35956e-14
cor1312	ATOH8	SERPINA12	0.176569	5.41847e-05
cor1313	ATOH8	ZNF423	-0.377424	6.00484e-19
cor1314	ATOH8	ABCC2	-0.22875	1.45224e-07
cor1315	ATOH8	TOP3B	0.438253	1.12201e-25
cor1317	ATOH8	DRD4	-0.299035	3.85596e-12
cor1318	ATOH8	TMPRSS3	-0.289859	1.82297e-11
cor1320	ATOH8	OR52E2	0.491046	9.90217e-33
cor1321	ATOH8	METTL26	0.276178	1.66857e-10
cor1322	ATOH8	BTBD10	0.396085	7.23875e-21
cor1323	ATOH8	RXFP3	0.534602	1.49457e-39
cor1324	ATOH8	KCTD2	-0.466552	2.64061e-29
cor1326	ATOH8	APOM	-0.383391	1.50765e-19
cor1327	ATOH8	TMPRSS11F	-0.206921	2.08545e-06
cor1329	ATOH8	TUBA4A	-0.427587	2.1454e-24
cor1330	ATOH8	OR8I2	0.460497	1.68606e-28
cor1332	ATOH8	CACNB3	0.508931	2.0576e-35
cor1333	ATOH8	OR8U9	0.359247	3.40482e-17
cor1334	ATOH8	CHRNE	0.110973	0.0115711
cor1336	ATOH8	PTPRH	0.160017	0.000259035
cor1337	ATOH8	EPN3	0.289831	1.83157e-11
cor1338	ATOH8	UBE3A	-0.369173	3.87548e-18
cor1339	ATOH8	MYO3A	-0.232572	8.85146e-08
cor1340	ATOH8	OR4L1	0.494857	2.73804e-33
cor1341	ATOH8	SCAMP4	0.482953	1.4404e-31
cor1342	ATOH8	GPR3	0.434909	2.86191e-25
cor1343	ATOH8	NTSR1	0.335415	4.64311e-15
cor1344	ATOH8	RBCK1	-0.132391	0.00255908
cor1345	ATOH8	CACNB2	0.145175	0.000931269
cor1346	ATOH8	ADAM7	0.325739	3.03582e-14
cor1347	ATOH8	FUS	0.472947	3.57961e-30
cor1348	ATOH8	HERC3	0.441974	3.90955e-26
cor1349	ATOH8	BMPR1A	0.392763	1.62287e-20
cor1350	ATOH8	MAP2K2	0.38181	2.18036e-19
cor1351	ATOH8	KCNK9	0.301735	2.4152e-12
cor1352	ATOH8	ENPP2	0.186094	2.05947e-05
cor1353	ATOH8	PPP1R1B	-0.461217	1.35511e-28
cor1354	ATOH8	ZBTB38	-0.476864	1.03047e-30
cor1355	ATOH8	VPS11	0.254265	4.51734e-09
cor1357	ATOH8	NR4A1	0.322274	5.85233e-14
cor1358	ATOH8	CNGA1	-0.442016	3.86249e-26
cor1359	ATOH8	SVIP	-0.535153	1.20702e-39
cor1362	ATOH8	CEP41	-0.276303	1.636e-10
cor1363	ATOH8	3-Mar	-0.207199	2.01943e-06
cor1364	ATOH8	PIK3C2A	0.0923639	0.0357691
cor1365	ATOH8	AR	-0.0873074	0.0472392
cor1366	ATOH8	MDM2	0.320387	8.33753e-14
cor1367	ATOH8	UBAC2	-0.126535	0.00395501
cor1368	ATOH8	MST1R	0.422852	7.69104e-24
cor1369	ATOH8	GRIK3	0.119924	0.00633272
cor1370	ATOH8	CNR1	0.10224	0.0200631
cor1371	ATOH8	GRID1	0.2176	5.862e-07
cor1372	ATOH8	KLHL24	0.162753	0.00020203
cor1373	ATOH8	IL1RAPL2	0.423089	7.21845e-24
cor1375	ATOH8	GAN	0.295061	7.60854e-12
cor1377	ATOH8	DOK1	-0.377421	6.00898e-19
cor1378	ATOH8	WWP1	0.262005	1.45798e-09
cor1380	ATOH8	RMND5B	-0.403282	1.22007e-21
cor1381	ATOH8	KCNJ2	-0.273489	2.54193e-10
cor1382	ATOH8	CACNG5	0.202005	3.65978e-06
cor1383	ATOH8	USP38	-0.348006	3.64534e-16
cor1384	ATOH8	KCNK15	0.504719	9.10705e-35
cor1385	ATOH8	SPRYD4	-0.242992	2.1963e-08
cor1386	ATOH8	C6orf201	0.243924	1.93293e-08
cor1388	ATOH8	CES5A	0.13632	0.00189245
cor1390	ATOH8	CDKL2	-0.159251	0.000277485
cor1391	ATOH8	HTR1D	0.309557	6.0597e-13
cor1392	ATOH8	ATR	0.333101	7.31987e-15
cor1393	ATOH8	ABCB11	0.43532	2.55184e-25
cor1394	ATOH8	PTPRK	-0.308918	6.79538e-13
cor1395	ATOH8	UCHL3	-0.261335	1.61037e-09
cor1396	ATOH8	NALCN	0.489744	1.53064e-32
cor1397	ATOH8	SLC7A4	0.472962	3.56291e-30
cor1398	ATOH8	ADGRL3	0.21328	9.87266e-07
cor1399	ATOH8	NEK1	-0.366916	6.39454e-18
cor1400	ATOH8	F10	-0.39413	1.16563e-20
cor1401	ATOH8	KLK4	-0.132939	0.0024549
cor1402	ATOH8	RAPSN	0.105738	0.016165
cor1403	ATOH8	OR51E1	-0.303458	1.7874e-12
cor1405	ATOH8	NBN	-0.224461	2.50522e-07
cor1406	ATOH8	MC1R	0.463813	6.1378e-29
cor1407	ATOH8	SDCCAG8	0.0983396	0.0253505
cor1408	ATOH8	DEF8	-0.0910688	0.0384543
cor1409	ATOH8	CAPN10	-0.415885	4.8521e-23
cor1410	ATOH8	PTPRS	0.460489	1.69e-28
cor1412	ATOH8	PPP2R2D	-0.382707	1.76902e-19
cor1413	ATOH8	TACC2	0.115713	0.0084505
cor1414	ATOH8	ALDH2	0.277355	1.38568e-10
cor1415	ATOH8	ASTL	-0.326524	2.61344e-14
cor1416	ATOH8	COL6A2	0.427551	2.16627e-24
cor1417	ATOH8	EPHX1	0.130285	0.00299878
cor1418	ATOH8	HABP2	0.230848	1.10772e-07
cor1419	ATOH8	ADCY7	-0.181328	3.36237e-05
cor1420	ATOH8	GANAB	0.238517	4.0282e-08
cor1421	ATOH8	CHRNB2	0.12053	0.00607073
cor1422	ATOH8	ZBTB7B	-0.311192	4.51455e-13
cor1423	ATOH8	GPR61	-0.357368	5.09483e-17
cor1424	ATOH8	MIB1	0.312702	3.43473e-13
cor1425	ATOH8	NR1H3	0.122993	0.00510321
cor1426	ATOH8	RHOBTB2	0.470629	7.42341e-30
cor1427	ATOH8	INPP5A	-0.300349	3.0725e-12
cor1429	ATOH8	TAP2	-0.386644	7.01233e-20
cor1430	ATOH8	LSS	0.296923	5.54054e-12
cor1432	ATOH8	GMPR	0.138901	0.00154548
cor1433	ATOH8	BTN1A1	-0.198448	5.45167e-06
cor1434	ATOH8	MAPK3	0.358279	4.19213e-17
cor1435	ATOH8	BAP1	-0.233221	8.13014e-08
cor1436	ATOH8	TBXA2R	0.423925	5.76896e-24
cor1437	ATOH8	HSP90AB1	0.110398	0.0120116
cor1438	ATOH8	FKBP7	0.324924	3.54522e-14
cor1439	ATOH8	SDR16C5	-0.221691	3.54276e-07
cor1440	ATOH8	KIT	0.134715	0.00214275
cor1441	ATOH8	GRM6	0.408299	3.43599e-22
cor1442	ATOH8	SGPP2	0.366319	7.29631e-18
cor1443	ATOH8	ANAPC1	0.273619	2.49094e-10
cor1444	ATOH8	PIK3C3	0.422141	9.29909e-24
cor1445	ATOH8	KLHL13	-0.191514	1.16157e-05
cor1446	ATOH8	NAP1L1	0.458049	3.53097e-28
cor1447	ATOH8	GLRX	-0.271296	3.57136e-10
cor1448	ATOH8	ENTPD5	-0.136037	0.00193461
cor1449	ATOH8	FNTA	0.270383	4.11045e-10
cor1450	ATOH8	PTGER3	-0.41735	3.30561e-23
cor1451	ATOH8	BAZ1B	-0.287723	2.59652e-11
cor1452	ATOH8	TAOK2	0.327851	2.0267e-14
cor1453	ATOH8	ABCC1	0.374569	1.15169e-18
cor1455	ATOH8	USP16	0.133905	0.00228035
cor1456	ATOH8	PHF10	0.417636	3.06688e-23
cor1457	ATOH8	TRIP12	0.351702	1.68939e-16
cor1458	ATOH8	NR3C2	0.408078	3.63504e-22
cor1459	ATOH8	KCNG4	0.419999	1.64374e-23
cor1461	ATOH8	CAMK2N2	0.19887	5.20157e-06
cor1462	ATOH8	CDK7	-0.121205	0.00579016
cor1463	ATOH8	ARSJ	0.331113	1.07877e-14
cor1464	ATOH8	GRIN3A	-0.472343	4.33083e-30
cor1465	ATOH8	ADGRF5	0.501506	2.79394e-34
cor1466	ATOH8	MTRR	-0.284125	4.67946e-11
cor1467	ATOH8	TUBB6	-0.206154	2.27877e-06
cor1468	ATOH8	PLPP6	0.22868	1.4653e-07
cor1469	ATOH8	PDE6B	-0.206843	2.10447e-06
cor1472	ATOH8	SPSB1	0.227494	1.70539e-07
cor1473	ATOH8	GUCY1B2	-0.189177	1.48982e-05
cor1476	ATOH8	PPP1R15B	-0.101708	0.0207228
cor1477	ATOH8	NUP62	-0.340966	1.53397e-15
cor1478	ATOH8	MMP16	-0.201613	3.82582e-06
cor1480	ATOH8	OR9Q1	0.177303	5.03808e-05
cor1481	ATOH8	CHRM2	-0.12337	0.0049682
cor1483	ATOH8	KCNA10	0.433842	3.85021e-25
cor1484	ATOH8	DHFR	0.533714	2.10678e-39
cor1485	ATOH8	MYCBP2	0.159681	0.000266978
cor1486	ATOH8	DDX17	-0.418092	2.72012e-23
cor1487	ATOH8	KCTD13	-0.450657	3.17222e-27
cor1488	ATOH8	GPER1	-0.138915	0.00154379
cor1489	ATOH8	DUSP4	0.260951	1.7044e-09
cor1490	ATOH8	KCNN1	-0.360573	2.55818e-17
cor1492	ATOH8	TRPV2	0.399576	3.06864e-21
cor1493	ATOH8	RHBDL3	0.368657	4.34746e-18
cor1494	ATOH8	LPAR3	0.478692	5.73164e-31
cor1496	ATOH8	OR6C1	0.521604	2.06153e-37
cor1497	ATOH8	PPM1E	0.363246	1.43168e-17
cor1498	ATOH8	BAZ1A	0.455018	8.74241e-28
cor1499	ATOH8	BMP1	0.164637	0.00016985
cor1500	ATOH8	KCNH1	0.384927	1.05146e-19
cor1502	ATOH8	CDK12	0.0906531	0.0393515
cor1503	ATOH8	PPP3CC	0.0878013	0.0459974
cor1504	ATOH8	NR1D2	0.282534	6.05555e-11
cor1505	ATOH8	ECE1	0.29055	1.6247e-11
cor1506	ATOH8	USP2	0.363148	1.46273e-17
cor1507	ATOH8	RPS6KB1	0.487823	2.90053e-32
cor1508	ATOH8	LPAR5	0.0972958	0.0269547
cor1509	ATOH8	RNF112	-0.389154	3.86131e-20
cor1511	ATOH8	DUSP18	-0.340221	1.78189e-15
cor1512	ATOH8	CHRM4	0.243743	1.98149e-08
cor1513	ATOH8	NR2F6	0.334586	5.4674e-15
cor1514	ATOH8	TPCN1	-0.316441	1.73381e-13
cor1515	ATOH8	THOC3	0.433328	4.44041e-25
cor1517	ATOH8	LONP1	0.164526	0.000171608
cor1518	ATOH8	CYP51A1	0.454772	9.40636e-28
cor1519	ATOH8	KCND2	0.416927	3.69391e-23
cor1520	ATOH8	TMC7	0.357369	5.09318e-17
cor1521	ATOH8	GRK1	0.420498	1.43996e-23
cor1522	ATOH8	XCR1	-0.11282	0.0102511
cor1523	ATOH8	AKR1E2	-0.401477	1.9149e-21
cor1524	ATOH8	TRPC4	0.398751	3.76183e-21
cor1525	ATOH8	KLK14	0.258401	2.47993e-09
cor1526	ATOH8	GPR22	0.313004	3.25134e-13
cor1527	ATOH8	TMPRSS4	-0.222291	3.28788e-07
cor1528	ATOH8	SERPIND1	-0.180493	3.65947e-05
cor1529	ATOH8	GPR182	0.116388	0.00807349
cor1530	ATOH8	HTR4	0.29784	4.73546e-12
cor1531	ATOH8	IPP	0.491818	7.64278e-33
cor1532	ATOH8	TRIM68	0.410851	1.78849e-22
cor1533	ATOH8	LPO	0.370134	3.12759e-18
cor1534	ATOH8	MEST	-0.371946	2.08318e-18
cor1535	ATOH8	NEK3	-0.199211	5.00787e-06
cor1536	ATOH8	KCND1	0.10375	0.0182904
cor1537	ATOH8	INPP4A	0.275643	1.81489e-10
cor1538	ATOH8	BMP6	0.197305	6.18674e-06
cor1539	ATOH8	CLCN5	0.277772	1.29723e-10
cor1540	ATOH8	PDIK1L	0.364167	1.17075e-17
cor1541	ATOH8	PPIP5K1	0.298682	4.09732e-12
cor1542	ATOH8	GABRR1	0.449053	5.07233e-27
cor1543	ATOH8	SKP1	0.239549	3.50627e-08
cor1544	ATOH8	TMX1	0.266394	7.5524e-10
cor1545	ATOH8	ADCY8	-0.321542	6.71547e-14
cor1547	ATOH8	OXGR1	-0.336345	3.86285e-15
cor1548	ATOH8	KCNA2	0.330456	1.22576e-14
cor1549	ATOH8	ABCB6	-0.26819	5.75003e-10
cor1550	ATOH8	PPP1CA	-0.0865348	0.049238
cor1551	ATOH8	PTEN	-0.128408	0.00344742
cor1552	ATOH8	OR11H6	-0.249148	9.35012e-09
cor1553	ATOH8	PRKCI	-0.228885	1.42719e-07
cor1554	ATOH8	CACNA2D4	0.140526	0.00135812
cor1555	ATOH8	INPP4B	0.348991	2.97235e-16
cor1556	ATOH8	OR52N4	0.504824	8.77719e-35
cor1557	ATOH8	ZBTB5	-0.516398	1.39847e-36
cor1558	ATOH8	DPP3	-0.179798	3.925e-05
cor1559	ATOH8	SNUPN	0.0863706	0.0496718
cor1560	ATOH8	LONRF2	0.451933	2.17981e-27
cor1561	ATOH8	DPP4	0.161944	0.000217515
cor1562	ATOH8	PDHA1	0.398789	3.72738e-21
cor1563	ATOH8	OR2A12	0.514803	2.49747e-36
cor1564	ATOH8	TNR	0.399354	3.24218e-21
cor1565	ATOH8	BIRC2	0.407629	4.07387e-22
cor1566	ATOH8	RBM5	0.128004	0.00355158
cor1567	ATOH8	OR9A4	0.459531	2.25869e-28
cor1568	ATOH8	ACVRL1	0.332064	8.9649e-15
cor1569	ATOH8	FKBP6	-0.239028	3.76089e-08
cor1570	ATOH8	SAMHD1	-0.227146	1.78297e-07
cor1571	ATOH8	KCNC1	-0.433559	4.16428e-25
cor1574	ATOH8	GRPR	-0.242245	2.43242e-08
cor1575	ATOH8	OR2T6	0.439046	8.97127e-26
cor1576	ATOH8	BSN	0.281118	7.60694e-11
cor1577	ATOH8	MC4R	0.406694	5.16557e-22
cor1578	ATOH8	HTR1A	0.102134	0.0201927
cor1579	ATOH8	DTX2	0.304904	1.38616e-12
cor1580	ATOH8	PLA2G2E	0.236108	5.55599e-08
cor1581	ATOH8	OXNAD1	-0.29202	1.27074e-11
cor1582	ATOH8	BCL2L13	0.511373	8.60329e-36
cor1583	ATOH8	P2RY14	-0.293238	1.03555e-11
cor1584	ATOH8	EYA3	-0.476119	1.30769e-30
cor1588	ATOH8	PPP1R14D	0.229401	1.33554e-07
cor1590	ATOH8	UBA7	-0.442543	3.32326e-26
cor1591	ATOH8	CDCP2	0.435613	2.35193e-25
cor1592	ATOH8	CA8	-0.420439	1.4628e-23
cor1593	ATOH8	SPACA1	0.42279	7.81812e-24
cor1594	ATOH8	ZNF689	0.453006	1.58823e-27
cor1595	ATOH8	MAP3K3	-0.281092	7.63884e-11
cor1596	ATOH8	PPP1R13B	0.154556	0.000420377
cor1597	ATOH8	LGMN	-0.275408	1.88311e-10
cor1598	ATOH8	MMP25	0.498896	6.88598e-34
cor1599	ATOH8	SERPINB10	-0.437472	1.39733e-25
cor1600	ATOH8	PCCB	0.192216	1.0772e-05
cor1602	ATOH8	GABRE	-0.432177	6.10351e-25
cor1603	ATOH8	MAPK1	0.163603	0.00018687
cor1604	ATOH8	KCTD6	0.454051	1.16546e-27
cor1606	ATOH8	ZBTB12	0.511571	8.0122e-36
cor1607	ATOH8	TEC	-0.313099	3.19588e-13
cor1608	ATOH8	ASB6	-0.130298	0.00299588
cor1609	ATOH8	RPS6KB2	0.386131	7.91663e-20
cor1610	ATOH8	MCOLN1	0.322692	5.40924e-14
cor1611	ATOH8	MAN2A2	-0.400102	2.69408e-21
cor1612	ATOH8	LOXL4	0.31414	2.6436e-13
cor1613	ATOH8	RAF1	0.360115	2.82424e-17
cor1614	ATOH8	CCIN	-0.369803	3.36789e-18
cor1615	ATOH8	HSD17B11	-0.221898	3.45251e-07
cor1616	ATOH8	CADPS2	0.422818	7.76043e-24
cor1617	ATOH8	TOMM5	-0.139079	0.00152389
cor1618	ATOH8	ATG9B	0.231816	9.76805e-08
cor1619	ATOH8	ESRRG	0.3775	5.90113e-19
cor1621	ATOH8	TNK2	-0.280319	8.64543e-11
cor1622	ATOH8	MC3R	0.143588	0.00106064
cor1623	ATOH8	PTPN22	0.387149	6.22087e-20
cor1624	ATOH8	CNKSR2	0.454904	9.04473e-28
cor1625	ATOH8	VRK2	0.290556	1.62318e-11
cor1626	ATOH8	GPRC5C	0.204271	2.82905e-06
cor1627	ATOH8	PLCD3	0.410793	1.81536e-22
cor1628	ATOH8	KLHL1	0.353007	1.28454e-16
cor1629	ATOH8	PNCK	0.489102	1.8963e-32
cor1630	ATOH8	PLCH1	-0.286462	3.19493e-11
cor1631	ATOH8	THAP9-AS1	0.435904	2.16802e-25
cor1632	ATOH8	POLE	0.157225	0.00033245
cor1634	ATOH8	SLC7A10	-0.255418	3.82586e-09
cor1635	ATOH8	SLC35E4	0.249147	9.35081e-09
cor1636	ATOH8	IP6K1	0.218426	5.2992e-07
cor1637	ATOH8	CACNG8	-0.328275	1.8681e-14
cor1639	ATOH8	FBXO22	-0.15889	0.000286627
cor1640	ATOH8	PA2G4	-0.275081	1.98229e-10
cor1641	ATOH8	CNGB1	0.436421	1.87619e-25
cor1642	ATOH8	RNF144A	-0.400916	2.20163e-21
cor1643	ATOH8	NTRK2	0.455711	7.11211e-28
cor1645	ATOH8	SUCNR1	-0.215825	7.27097e-07
cor1646	ATOH8	PDS5B	0.188122	1.66541e-05
cor1647	ATOH8	SLC25A30	-0.374054	1.29448e-18
cor1648	ATOH8	ATP6V1B1	0.303097	1.90394e-12
cor1649	ATOH8	FXYD1	0.32309	5.01813e-14
cor1650	ATOH8	TRIM36	-0.447685	7.55584e-27
cor1651	ATOH8	MAN2A1	-0.269616	4.62397e-10
cor1653	ATOH8	CDC20	-0.484566	8.49492e-32
cor1654	ATOH8	CIB2	0.129837	0.00310069
cor1655	ATOH8	CSNK2A1	-0.105875	0.0160271
cor1656	ATOH8	ITGA1	0.267618	6.27347e-10
cor1657	ATOH8	CTDSPL	0.270241	4.20112e-10
cor1658	ATOH8	UBAP2	-0.188193	1.65294e-05
cor1659	ATOH8	RALGAPA1	0.215999	7.1199e-07
cor1660	ATOH8	IKBKE	0.476079	1.32441e-30
cor1661	ATOH8	PYGM	0.464968	4.30481e-29
cor1664	ATOH8	PTGIR	0.45279	1.69284e-27
cor1665	ATOH8	GMCL1	0.158128	0.000306793
cor1666	ATOH8	GPLD1	0.40408	9.98645e-22
cor1667	ATOH8	TOB1	0.480505	3.19221e-31
cor1668	ATOH8	CNGA3	-0.201273	3.97525e-06
cor1670	ATOH8	SLC7A11	0.349268	2.80674e-16
cor1671	ATOH8	LOC100419583	-0.109425	0.0127917
cor1672	ATOH8	USP4	-0.165278	0.000160061
cor1673	ATOH8	AIPL1	0.196187	6.9972e-06
cor1674	ATOH8	TRIM45	0.279227	1.02936e-10
cor1675	ATOH8	CBL	0.32594	2.92173e-14
cor1676	ATOH8	UPK3B	0.441217	4.84988e-26
cor1677	ATOH8	KCTD16	-0.148715	0.000693541
cor1678	ATOH8	GRID2	-0.279929	9.20241e-11
cor1679	ATOH8	ANAPC11	0.386853	6.67413e-20
cor1680	ATOH8	OR6K6	0.39588	7.61202e-21
cor1681	ATOH8	SLC26A5	-0.378406	4.79272e-19
cor1684	ATOH8	KLK7	-0.211321	1.24607e-06
cor1685	ATOH8	KCNE3	0.331975	9.12079e-15
cor1686	ATOH8	USP53	-0.403875	1.05145e-21
cor1687	ATOH8	SLC4A10	0.47433	2.31018e-30
cor1688	ATOH8	ITPR1	0.347778	3.82082e-16
cor1689	ATOH8	RAD23A	0.404128	9.86783e-22
cor1690	ATOH8	PTGR1	-0.256464	3.28843e-09
cor1692	ATOH8	OR5I1	-0.19082	1.25105e-05
cor1693	ATOH8	GPR35	0.220692	4.00953e-07
cor1694	ATOH8	CHRNA10	0.428268	1.78236e-24
cor1695	ATOH8	GNRHR	0.495501	2.19928e-33
cor1696	ATOH8	PAK2	-0.283671	5.0376e-11
cor1698	ATOH8	OR13J1	0.504221	1.08437e-34
cor1699	ATOH8	GUCY2D	0.523388	1.06169e-37
cor1700	ATOH8	CDKL1	0.352157	1.53556e-16
cor1702	ATOH8	NEK8	0.465257	3.93777e-29
cor1703	ATOH8	SGK2	-0.365738	8.29168e-18
cor1704	ATOH8	METTL1	0.500938	3.40276e-34
cor1707	ATOH8	NPY1R	-0.158104	0.000307467
cor1708	ATOH8	UBE2D3	-0.295382	7.20406e-12
cor1709	ATOH8	HTR7	-0.153724	0.00045196
cor1711	ATOH8	DDR2	0.474998	1.86854e-30
cor1713	ATOH8	NME8	0.287097	2.87833e-11
cor1715	ATOH8	TGM6	-0.0947961	0.0311558
cor1716	ATOH8	MSMO1	-0.245479	1.5598e-08
cor1717	ATOH8	HGF	-0.251371	6.82955e-09
cor1719	ATOH8	EYA2	0.310358	5.24697e-13
cor1720	ATOH8	CBLL1	-0.102863	0.0193145
cor1721	ATOH8	GPX7	-0.139803	0.00143871
cor1722	ATOH8	NEK2	-0.232756	8.64048e-08
cor1723	ATOH8	KCTD8	-0.214597	8.43115e-07
cor1724	ATOH8	RET	0.336968	3.41327e-15
cor1725	ATOH8	PLCG2	0.135097	0.00208057
cor1726	ATOH8	HTR5A	-0.383304	1.53883e-19
cor1727	ATOH8	ABCB1	0.292441	1.1841e-11
cor1728	ATOH8	ZNF764	-0.530721	6.65343e-39
cor1729	ATOH8	KLHL21	-0.511936	7.02982e-36
cor1730	ATOH8	LRRC28	0.331117	1.07804e-14
cor1732	ATOH8	INSRR	0.332625	8.03323e-15
cor1733	ATOH8	ACVR2A	-0.414372	7.19868e-23
cor1735	ATOH8	ALOX12	-0.319349	1.01181e-13
cor1736	ATOH8	PARP11	0.389405	3.63726e-20
cor1737	ATOH8	IRAK2	0.245837	1.48428e-08
cor1738	ATOH8	PKN1	0.362772	1.58746e-17
cor1739	ATOH8	POLA1	-0.234552	6.82555e-08
cor1740	ATOH8	FZD8	0.0952965	0.0302727
cor1741	ATOH8	LTB4R2	0.272608	2.91508e-10
cor1742	ATOH8	MARK2	-0.107372	0.0145845
cor1744	ATOH8	ADAMTS17	0.340169	1.80055e-15
cor1745	ATOH8	SERPINB11	0.475396	1.64619e-30
cor1746	ATOH8	ABCC6	-0.225158	2.29455e-07
cor1747	ATOH8	PEPD	0.148053	0.000733172
cor1748	ATOH8	PRPF19	-0.380685	2.83142e-19
cor1749	ATOH8	HERPUD1	0.485147	7.01987e-32
cor1750	ATOH8	NSMCE1	0.395338	8.68684e-21
cor1751	ATOH8	CCR7	-0.224012	2.6507e-07
cor1752	ATOH8	OR6S1	0.420732	1.35315e-23
cor1753	ATOH8	GLRX3	0.296054	6.42554e-12
cor1754	ATOH8	CNPY3	-0.314479	2.48466e-13
cor1755	ATOH8	CPA1	-0.141908	0.00121548
cor1756	ATOH8	ITGB3	-0.126342	0.00401093
cor1757	ATOH8	BTN2A2	0.499372	5.84512e-34
cor1758	ATOH8	LIMK1	0.152761	0.000491242
cor1759	ATOH8	TUBB	0.185565	2.17594e-05
cor1760	ATOH8	CORIN	-0.139619	0.00145999
cor1761	ATOH8	PSMA4	-0.370356	2.97586e-18
cor1763	ATOH8	TBK1	0.134857	0.00211948
cor1764	ATOH8	TMC2	0.453081	1.55335e-27
cor1767	ATOH8	KLHL6	0.123293	0.00499555
cor1768	ATOH8	CYP2F1	0.474831	1.97035e-30
cor1769	ATOH8	KMT2B	0.445069	1.61048e-26
cor1770	ATOH8	SIAH2	0.522687	1.37873e-37
cor1771	ATOH8	NHLRC1	0.216524	6.68122e-07
cor1772	ATOH8	LOXL2	0.526141	3.78337e-38
cor1773	ATOH8	WNK4	-0.213013	1.01924e-06
cor1774	ATOH8	PRPSAP2	-0.0976999	0.0263236
cor1775	ATOH8	ATP2A2	0.115616	0.00850585
cor1776	ATOH8	SERPINB7	0.463867	6.03708e-29
cor1777	ATOH8	CHRND	0.266388	7.55897e-10
cor1778	ATOH8	PGPEP1	0.371286	2.4162e-18
cor1779	ATOH8	PRKACB	0.202514	3.45503e-06
cor1780	ATOH8	CHRNA1	0.370372	2.96569e-18
cor1781	ATOH8	BDKRB2	0.323172	4.94131e-14
cor1782	ATOH8	DYRK4	-0.155973	0.000371294
cor1783	ATOH8	PPEF1	0.502219	2.18118e-34
cor1785	ATOH8	TSSK4	-0.31889	1.10204e-13
cor1786	ATOH8	SH3RF1	-0.427556	2.1635e-24
cor1787	ATOH8	NR1I3	0.361955	1.89602e-17
cor1788	ATOH8	GPBAR1	0.127679	0.00363752
cor1789	ATOH8	AMOTL1	0.234327	7.03097e-08
cor1790	ATOH8	SHBG	0.460331	1.7731e-28
cor1791	ATOH8	PHLPP1	0.481505	2.30809e-31
cor1792	ATOH8	SERPINI2	-0.417253	3.39078e-23
cor1793	ATOH8	GHITM	0.391166	2.38489e-20
cor1794	ATOH8	SERPINE1	0.382662	1.78787e-19
cor1795	ATOH8	CHUK	-0.53764	4.5797e-40
cor1796	ATOH8	OVCH2	0.475919	1.3938e-30
cor1798	ATOH8	CACNG7	-0.129138	0.00326623
cor1799	ATOH8	ADAM8	0.119465	0.00653744
cor1800	ATOH8	GABRG3	-0.149074	0.000672841
cor1802	ATOH8	VRK1	-0.273287	2.62339e-10
cor1803	ATOH8	AIRE	0.540222	1.66014e-40
cor1804	ATOH8	DPYD	0.427535	2.17564e-24
cor1805	ATOH8	MSL2	0.432099	6.23576e-25
cor1806	ATOH8	SLC9C1	0.404312	9.42224e-22
cor1807	ATOH8	GPR55	0.337861	2.85794e-15
cor1808	ATOH8	GPR146	0.123478	0.00493007
cor1809	ATOH8	KLHL11	0.170143	0.000101214
cor1810	ATOH8	MAP2K3	0.212194	1.12356e-06
cor1811	ATOH8	RNF10	-0.403881	1.04988e-21
cor1812	ATOH8	KLHL9	-0.235354	6.14012e-08
cor1813	ATOH8	FBXO32	-0.114301	0.00929043
cor1814	ATOH8	ATG7	-0.225993	2.06433e-07
cor1815	ATOH8	IBTK	0.148029	0.000734654
cor1816	ATOH8	KCNK10	-0.38301	1.648e-19
cor1817	ATOH8	ZNFX1	0.246332	1.38579e-08
cor1818	ATOH8	ITCH	0.16172	0.000222
cor1821	ATOH8	PPM1F	-0.165231	0.000160753
cor1822	ATOH8	RNF165	-0.529091	1.23901e-38
cor1823	ATOH8	TRIM65	0.207044	2.05613e-06
cor1824	ATOH8	S1PR3	-0.233781	7.55511e-08
cor1825	ATOH8	KLK9	0.50701	4.06504e-35
cor1826	ATOH8	LHCGR	0.482279	1.79427e-31
cor1827	ATOH8	ENC1	0.307282	9.09828e-13
cor1828	ATOH8	ANAPC10	0.272023	3.19153e-10
cor1829	ATOH8	CFI	-0.289931	1.80132e-11
cor1830	ATOH8	ACP2	0.416032	4.66925e-23
cor1832	ATOH8	ADCY2	0.507336	3.62351e-35
cor1833	ATOH8	ZNF142	0.307793	8.30662e-13
cor1835	ATOH8	EID1	0.270372	4.11747e-10
cor1836	ATOH8	NR1I2	-0.429488	1.27747e-24
cor1838	ATOH8	MAS1	0.368125	4.89245e-18
cor1839	ATOH8	GRM4	0.359043	3.55794e-17
cor1840	ATOH8	OPN5	0.504432	1.00738e-34
cor1841	ATOH8	GHRHR	0.513936	3.41888e-36
cor1842	ATOH8	CHD4	0.4497	4.19932e-27
cor1843	ATOH8	CPT1A	0.282674	5.92018e-11
cor1844	ATOH8	BACE2	0.0924097	0.0356771
cor1845	ATOH8	ACP1	-0.396399	6.70372e-21
cor1846	ATOH8	GPR84	0.381494	2.34688e-19
cor1847	ATOH8	GSPT1	0.359501	3.224e-17
cor1848	ATOH8	CTSH	0.213902	9.16494e-07
cor1849	ATOH8	OXSR1	0.382602	1.81288e-19
cor1850	ATOH8	PLAU	0.414235	7.45928e-23
cor1851	ATOH8	OR2A25	0.435825	2.21645e-25
cor1852	ATOH8	TUBA1A	0.457388	4.30532e-28
cor1853	ATOH8	PHEX	-0.386799	6.75923e-20
cor1854	ATOH8	KLHL22	0.396786	6.09861e-21
cor1855	ATOH8	PTPN4	0.318278	1.23476e-13
cor1856	ATOH8	UBE2H	0.384917	1.054e-19
cor1857	ATOH8	TRIM35	-0.15964	0.000267965
cor1858	ATOH8	BCL10	-0.478188	6.74119e-31
cor1860	ATOH8	TRMT2A	0.488663	2.19481e-32
cor1861	ATOH8	KLK12	0.458674	2.92526e-28
cor1862	ATOH8	PDE4A	0.497123	1.26507e-33
cor1863	ATOH8	BRAF	0.234839	6.5719e-08
cor1864	ATOH8	ZBTB14	-0.366112	7.63731e-18
cor1866	ATOH8	ARL5B	0.477577	8.20023e-31
cor1868	ATOH8	PKDREJ	0.334544	5.51349e-15
cor1869	ATOH8	FBXL8	0.227879	1.62365e-07
cor1870	ATOH8	DVL1	-0.403765	1.08099e-21
cor1871	ATOH8	FLT4	-0.301097	2.69894e-12
cor1872	ATOH8	BMPR1B	-0.195002	7.96558e-06
cor1873	ATOH8	CXCR3	0.554565	5.02594e-43
cor1874	ATOH8	ACKR3	-0.418798	2.25794e-23
cor1875	ATOH8	RASAL2	-0.491252	9.24067e-33
cor1876	ATOH8	DYRK3	-0.185702	2.14516e-05
cor1877	ATOH8	H2AFY2	0.239191	3.67928e-08
cor1878	ATOH8	STK32A	-0.394117	1.16937e-20
cor1879	ATOH8	PTPA	0.483522	1.19598e-31
cor1880	ATOH8	BMP2K	-0.428734	1.56984e-24
cor1881	ATOH8	CDK19	-0.115258	0.0087132
cor1882	ATOH8	EIF4H	0.389492	3.56178e-20
cor1884	ATOH8	APLP2	0.31966	9.54881e-14
cor1885	ATOH8	ARAF	-0.334091	6.02711e-15
cor1886	ATOH8	TMPRSS6	0.410329	2.04503e-22
cor1887	ATOH8	SLC16A1	0.345234	6.44637e-16
cor1888	ATOH8	FARSB	-0.390421	2.85165e-20
cor1890	ATOH8	SCN11A	0.515532	1.91642e-36
cor1891	ATOH8	PTPRM	0.37451	1.16736e-18
cor1892	ATOH8	GPR37	0.170696	9.60021e-05
cor1894	ATOH8	TRIM9	0.142535	0.00115541
cor1895	ATOH8	BTBD2	0.13249	0.00254004
cor1896	ATOH8	HIPK1	0.143229	0.00109211
cor1897	ATOH8	ADGRA3	-0.294015	9.08187e-12
cor1898	ATOH8	PRPF4B	0.197358	6.15091e-06
cor1899	ATOH8	MGRN1	-0.218537	5.22735e-07
cor1900	ATOH8	RNF41	-0.319358	1.01016e-13
cor1901	ATOH8	ATP2B1	0.164988	0.000164424
cor1902	ATOH8	PRKDC	-0.199942	4.61556e-06
cor1904	ATOH8	RSPRY1	0.161316	0.000230305
cor1906	ATOH8	ADAMTS5	-0.14728	0.000782187
cor1908	ATOH8	FBXO28	-0.291591	1.3654e-11
cor1909	ATOH8	HSD17B13	0.200162	4.50322e-06
cor1910	ATOH8	OR2C1	0.408945	2.914e-22
cor1912	ATOH8	KCTD5	0.16298	0.000197871
cor1913	ATOH8	NFATC2IP	-0.0910677	0.0384567
cor1914	ATOH8	INPP5E	-0.118304	0.00708341
cor1915	ATOH8	NMT1	0.40324	1.23303e-21
cor1916	ATOH8	TRAF7	-0.215392	7.66141e-07
cor1917	ATOH8	RHBDD3	0.148269	0.000720011
cor1918	ATOH8	CSNK1D	-0.211844	1.17121e-06
cor1919	ATOH8	KMT2C	0.480276	3.43762e-31
cor1922	ATOH8	C5AR1	-0.103317	0.0187844
cor1923	ATOH8	PTGR2	-0.308505	7.31551e-13
cor1924	ATOH8	MAPK8	-0.383816	1.36484e-19
cor1925	ATOH8	ITGA4	-0.100921	0.0217329
cor1926	ATOH8	IMPDH1	0.211914	1.1616e-06
cor1927	ATOH8	PMS2	0.315901	1.9146e-13
cor1928	ATOH8	MOS	0.405331	7.28953e-22
cor1929	ATOH8	RUFY1	-0.231918	9.63906e-08
cor1930	ATOH8	USP18	-0.105194	0.0167239
cor1931	ATOH8	DPP6	0.325487	3.18521e-14
cor1932	ATOH8	MERTK	-0.479961	3.80693e-31
cor1933	ATOH8	RAI1	0.109251	0.0129353
cor1934	ATOH8	RXRA	0.106847	0.0150773
cor1935	ATOH8	ENPEP	0.262124	1.43247e-09
cor1936	ATOH8	ACPT	0.351957	1.60141e-16
cor1937	ATOH8	TYK2	-0.194657	8.2708e-06
cor1938	ATOH8	TMEM98	-0.170249	0.00010019
cor1939	ATOH8	YIPF2	0.452434	1.88064e-27
cor1941	ATOH8	VDAC2	-0.222046	3.38958e-07
cor1942	ATOH8	N6AMT1	0.491497	8.51215e-33
cor1943	ATOH8	RNF135	0.442297	3.56501e-26
cor1945	ATOH8	CUL4B	0.277922	1.26674e-10
cor1946	ATOH8	TBCEL	0.38537	9.4721e-20
cor1947	ATOH8	PXYLP1	-0.185641	2.15885e-05
cor1948	ATOH8	GABRR2	-0.132032	0.00262966
cor1950	ATOH8	KLKB1	0.292984	1.08081e-11
cor1951	ATOH8	KBTBD3	-0.144109	0.00101646
cor1953	ATOH8	P3H3	-0.133639	0.00232727
cor1954	ATOH8	CGN	-0.153169	0.000474194
cor1955	ATOH8	KCNA1	0.399724	2.95839e-21
cor1956	ATOH8	TRPM3	-0.238236	4.18292e-08
cor1957	ATOH8	PPP1R9B	0.462488	9.20188e-29
cor1958	ATOH8	CDK1	0.290023	1.77398e-11
cor1959	ATOH8	COPG2	-0.301405	2.55814e-12
cor1960	ATOH8	PTPRZ1	0.309093	6.58517e-13
cor1961	ATOH8	PIK3CD	-0.109103	0.0130588
cor1962	ATOH8	FZD9	0.244759	1.72287e-08
cor1963	ATOH8	FBL	0.165273	0.000160134
cor1964	ATOH8	MTNR1B	0.334824	5.21773e-15
cor1965	ATOH8	TXNDC9	0.240164	3.22678e-08
cor1966	ATOH8	ENTPD7	0.374031	1.3011e-18
cor1967	ATOH8	LPAR1	-0.143979	0.00102735
cor1968	ATOH8	RYK	-0.301818	2.38082e-12
cor1969	ATOH8	ETNPPL	0.498581	7.67171e-34
cor1971	ATOH8	PTGFR	0.483481	1.2123e-31
cor1972	ATOH8	ABCB8	-0.199452	4.87544e-06
cor1973	ATOH8	ZBTB10	0.223148	2.954e-07
cor1974	ATOH8	CYP1B1	0.105882	0.0160207
cor1975	ATOH8	ADCY3	-0.157588	0.000321901
cor1976	ATOH8	ANGPTL2	-0.242136	2.46888e-08
cor1978	ATOH8	LOC107984950	0.212545	1.07766e-06
cor1979	ATOH8	OR7C2	0.419799	1.73302e-23
cor1980	ATOH8	KCTD3	-0.43392	3.76747e-25
cor1981	ATOH8	SLC25A15	0.149191	0.000666265
cor1982	ATOH8	ABL1	0.346074	5.42725e-16
cor1983	ATOH8	MBTPS1	-0.356673	5.90868e-17
cor1984	ATOH8	KLHL31	0.482056	1.92936e-31
cor1986	ATOH8	HCRTR1	0.0965532	0.0281486
cor1987	ATOH8	GPR65	-0.278684	1.12231e-10
cor1988	ATOH8	DUSP10	-0.194401	8.50451e-06
cor1989	ATOH8	SBF1	-0.139013	0.00153185
cor1990	ATOH8	PSMB8	-0.168392	0.00011954
cor1991	ATOH8	ZBTB22	-0.371064	2.53992e-18
cor1992	ATOH8	PRKD1	0.147475	0.00076951
cor1993	ATOH8	CXCR2	0.343105	9.95043e-16
cor1994	ATOH8	FBXO44	-0.186608	1.95194e-05
cor1995	ATOH8	ADGRL1	0.355478	7.61968e-17
cor1996	ATOH8	GPR142	0.457569	4.07865e-28
cor1997	ATOH8	YME1L1	0.331028	1.09687e-14
cor1999	ATOH8	MAPK7	0.36426	1.14705e-17
cor2000	ATOH8	STK4	0.418546	2.4134e-23
cor2001	ATOH8	TRIM17	-0.132087	0.00261882
cor2002	ATOH8	FBXL19	0.485578	6.09099e-32
cor2003	ATOH8	CLPP	0.225435	2.21538e-07
cor2004	ATOH8	TRAPPC4	0.411394	1.55547e-22
cor2005	ATOH8	PFKFB1	-0.44885	5.38165e-27
cor2006	ATOH8	FANCL	-0.249057	9.47061e-09
cor2007	ATOH8	ADAMTS15	0.475923	1.39181e-30
cor2013	ATOH8	TMEM42	0.185173	2.26617e-05
cor2014	ATOH8	POLR3C	0.271204	3.62212e-10
cor2015	ATOH8	SLC7A6OS	-0.336701	3.59934e-15
cor2016	ATOH8	FBXO9	0.107634	0.0143442
cor2017	ATOH8	SUMO1	0.495357	2.31002e-33
cor2018	ATOH8	PTP4A2	0.433595	4.1228e-25
cor2019	ATOH8	OR51G2	-0.213015	1.0189e-06
cor2020	ATOH8	REL	0.513283	4.32817e-36
cor2021	ATOH8	PSPC1	-0.194732	8.2042e-06
cor2022	ATOH8	TPO	-0.1185	0.00698824
cor2023	ATOH8	KLHL4	-0.372434	1.86684e-18
cor2024	ATOH8	UBE2E3	-0.202784	3.35108e-06
cor2025	ATOH8	TMC5	-0.223203	2.9336e-07
cor2027	ATOH8	PDCL	-0.292983	1.08086e-11
cor2028	ATOH8	LRRC41	0.177914	4.74059e-05
cor2029	ATOH8	RNF144B	0.38877	4.23197e-20
cor2030	ATOH8	P2RX7	0.347754	3.8403e-16
cor2033	ATOH8	USP46	0.145432	0.000911757
cor2034	ATOH8	RORA	0.363486	1.35853e-17
cor2035	ATOH8	MYLK2	-0.336301	3.89648e-15
cor2036	ATOH8	SERPINI1	0.452533	1.82623e-27
cor2037	ATOH8	TOE1	-0.195646	7.42456e-06
cor2038	ATOH8	TGM1	-0.381081	2.58315e-19
cor2039	ATOH8	ABCC5	-0.247558	1.16826e-08
cor2040	ATOH8	STK32C	-0.19363	9.24716e-06
cor2041	ATOH8	HACE1	-0.167558	0.000129328
cor2042	ATOH8	PTPRN2	-0.416431	4.20704e-23
cor2043	ATOH8	SCNN1A	0.408419	3.33227e-22
cor2045	ATOH8	NEDD8	0.28197	6.63232e-11
cor2046	ATOH8	CREBL2	0.100668	0.0220665
cor2047	ATOH8	THSD1	-0.451845	2.23704e-27
cor2048	ATOH8	ZBTB18	0.466985	2.30964e-29
cor2049	ATOH8	PHF3	0.355044	8.35448e-17
cor2050	ATOH8	CELSR1	0.0870137	0.047991
cor2051	ATOH8	LOC105371026	0.131078	0.00282577
cor2052	ATOH8	TMOD1	-0.117709	0.00737859
cor2053	ATOH8	TNS1	-0.339163	2.20327e-15
cor2055	ATOH8	KLHL7	0.179118	4.20293e-05
cor2056	ATOH8	PMS1	0.115887	0.00835159
cor2057	ATOH8	TXNL4B	0.130371	0.00297955
cor2058	ATOH8	MAP3K2	0.123846	0.00480234
cor2059	ATOH8	NHLRC2	0.342119	1.21517e-15
cor2060	ATOH8	UBE2Z	-0.330222	1.28266e-14
cor2061	ATOH8	PTGER4	0.270163	4.25172e-10
cor2062	ATOH8	USP36	0.166385	0.000144366
cor2063	ATOH8	OPN1SW	-0.453779	1.26319e-27
cor2064	ATOH8	ANKFY1	0.261737	1.51721e-09
cor2065	ATOH8	HDAC6	0.166582	0.000141733
cor2066	ATOH8	EDNRA	0.206065	2.30235e-06
cor2067	ATOH8	GALR1	0.379318	3.88453e-19
cor2068	ATOH8	MAP2K5	0.329597	1.44756e-14
cor2069	ATOH8	NTAN1	-0.305853	1.17241e-12
cor2070	ATOH8	FGL2	-0.419234	2.0124e-23
cor2071	ATOH8	IMPA2	-0.307524	8.71481e-13
cor2072	ATOH8	TAS2R30	-0.22435	2.54045e-07
cor2073	ATOH8	USP28	-0.348217	3.48925e-16
cor2074	ATOH8	COQ5	0.0999664	0.0230145
cor2075	ATOH8	ADORA2B	0.367307	5.8652e-18
cor2076	ATOH8	ESR1	-0.181257	3.38674e-05
cor2077	ATOH8	CUL2	-0.248227	1.06395e-08
cor2081	ATOH8	ESR2	-0.413747	8.46762e-23
cor2082	ATOH8	PDIA4	0.208228	1.79174e-06
cor2084	ATOH8	RORB	-0.0928979	0.0347092
cor2085	ATOH8	FLT3	0.0898821	0.0410628
cor2086	ATOH8	GABBR2	-0.194449	8.46097e-06
cor2087	ATOH8	USP48	-0.534642	1.47149e-39
cor2088	ATOH8	ABAT	-0.335139	4.90254e-15
cor2089	ATOH8	METTL2A	-0.145507	0.000906183
cor2090	ATOH8	MMP20	0.479169	4.91578e-31
cor2091	ATOH8	SCRN1	0.31177	4.06721e-13
cor2093	ATOH8	CHAT	0.505541	6.82518e-35
cor2094	ATOH8	PI4KB	0.0933405	0.0338512
cor2095	ATOH8	DUSP16	-0.537364	5.10193e-40
cor2096	ATOH8	TSSK6	0.249547	8.8395e-09
cor2098	ATOH8	TMEM87A	0.461768	1.1461e-28
cor2099	ATOH8	TNFAIP1	0.328839	1.67579e-14
cor2100	ATOH8	NMT2	-0.151248	0.000559399
cor2101	ATOH8	1-Mar	0.485685	5.88105e-32
cor2102	ATOH8	ZBTB9	0.431056	8.31017e-25
cor2103	ATOH8	FSD1	0.453276	1.46608e-27
cor2105	ATOH8	UBE2J2	-0.240963	2.896e-08
cor2106	ATOH8	ADGRE1	0.163185	0.000194175
cor2109	ATOH8	ADGRG6	0.47844	6.21616e-31
cor2111	ATOH8	REV3L	-0.296411	6.04646e-12
cor2112	ATOH8	GPR161	0.137444	0.00173347
cor2114	ATOH8	SLC6A3	0.480764	2.93557e-31
cor2115	ATOH8	ERAP1	-0.236133	5.53746e-08
cor2116	ATOH8	CA14	0.463923	5.93391e-29
cor2117	ATOH8	BRCA1	-0.173408	7.38843e-05
cor2118	ATOH8	FUCA2	0.301039	2.72628e-12
cor2119	ATOH8	RNF130	0.19711	6.32172e-06
cor2120	ATOH8	SLC25A13	0.342911	1.03493e-15
cor2121	ATOH8	MFAP4	0.37397	1.31943e-18
cor2122	ATOH8	PDE4D	0.366596	6.86384e-18
cor2123	ATOH8	SCN10A	-0.192071	1.09416e-05
cor2124	ATOH8	FBXO39	-0.17745	4.96515e-05
cor2125	ATOH8	CASP9	-0.424754	4.61636e-24
cor2126	ATOH8	GP5	0.495114	2.50891e-33
cor2127	ATOH8	NPR1	0.409053	2.83426e-22
cor2128	ATOH8	PCBP4	-0.442007	3.87301e-26
cor2129	ATOH8	ZMYM3	-0.0965879	0.0280918
cor2130	ATOH8	CYP3A4	-0.111666	0.0110594
cor2131	ATOH8	EIF3G	0.128699	0.00337404
cor2132	ATOH8	KCNA7	-0.0885356	0.044202
cor2133	ATOH8	REN	-0.180983	3.48226e-05
cor2134	ATOH8	TTYH3	0.117829	0.00731794
cor2135	ATOH8	BEST2	0.492706	5.66865e-33
cor2136	ATOH8	MAPKAPK3	0.399962	2.78919e-21
cor2137	ATOH8	GPR151	-0.277439	1.36733e-10
cor2139	ATOH8	NUDT15	-0.216528	6.6777e-07
cor2140	ATOH8	PRKCD	-0.522414	1.52594e-37
cor2141	ATOH8	PSMA2	-0.467722	1.83781e-29
cor2142	ATOH8	MMP21	0.477774	7.69992e-31
cor2143	ATOH8	HERC2	-0.367542	5.56786e-18
cor2144	ATOH8	FBXL14	-0.469926	9.25059e-30
cor2145	ATOH8	PRSS23	-0.40641	5.55062e-22
cor2146	ATOH8	CBLB	-0.130037	0.00305476
cor2147	ATOH8	VIPR1	0.409074	2.81932e-22
cor2148	ATOH8	PAPSS2	0.184671	2.38718e-05
cor2150	ATOH8	CA5A	0.393274	1.4344e-20
cor2151	ATOH8	GPR153	0.492775	5.53821e-33
cor2152	ATOH8	FMR1	-0.159076	0.000281876
cor2153	ATOH8	BCL2	0.3921	1.90495e-20
cor2154	ATOH8	EPN2	0.119582	0.00648491
cor2156	ATOH8	AGMAT	0.280975	7.78347e-11
cor2157	ATOH8	SERPINA4	-0.223883	2.69402e-07
cor2158	ATOH8	FBXL13	-0.37804	5.21313e-19
cor2159	ATOH8	KCNJ3	-0.362229	1.7867e-17
cor2160	ATOH8	CDKN3	0.251884	6.3497e-09
cor2161	ATOH8	PTP4A3	0.38201	2.0813e-19
cor2162	ATOH8	TMEM208	0.404136	9.84772e-22
cor2164	ATOH8	RHO	-0.412068	1.30726e-22
cor2165	ATOH8	UBAP1	-0.191743	1.13333e-05
cor2166	ATOH8	OR8B8	0.336975	3.4088e-15
cor2167	ATOH8	GUCY1B3	0.455266	8.11924e-28
cor2168	ATOH8	ANKK1	0.470176	8.55361e-30
cor2169	ATOH8	MTMR6	0.129028	0.00329291
cor2171	ATOH8	ATP5B	-0.144835	0.000957685
cor2172	ATOH8	ENTPD2	0.280903	7.87391e-11
cor2173	ATOH8	TUBB4B	0.222726	3.11401e-07
cor2174	ATOH8	ACVR1C	0.335125	4.91625e-15
cor2175	ATOH8	CPQ	0.218972	4.95647e-07
cor2177	ATOH8	EPHA7	-0.10676	0.0151595
cor2178	ATOH8	ITFG1	-0.229344	1.34542e-07
cor2181	ATOH8	MTMR2	0.136975	0.00179827
cor2182	ATOH8	POLR2H	0.495239	2.40444e-33
cor2183	ATOH8	NTRK1	0.502245	2.1612e-34
cor2184	ATOH8	BAZ2A	0.242152	2.46341e-08
cor2185	ATOH8	TMUB2	0.366859	6.47524e-18
cor2187	ATOH8	PLCZ1	0.434529	3.1812e-25
cor2188	ATOH8	ATP9A	-0.319408	1.00076e-13
cor2189	ATOH8	KDM4A	-0.311732	4.09492e-13
cor2190	ATOH8	NACC2	0.451855	2.23034e-27
cor2191	ATOH8	ACVR1B	0.321274	7.06206e-14
cor2192	ATOH8	PCLAF	0.466932	2.34795e-29
cor2193	ATOH8	ACACA	0.193618	9.25962e-06
cor2194	ATOH8	GGCX	-0.171218	9.13042e-05
cor2195	ATOH8	ADORA1	0.173525	7.30481e-05
cor2196	ATOH8	MGEA5	0.147991	0.000737028
cor2197	ATOH8	UBASH3A	0.282929	5.68042e-11
cor2198	ATOH8	POR	-0.243802	1.96544e-08
cor2199	ATOH8	PARP9	0.201998	3.6628e-06
cor2200	ATOH8	PRSS27	0.415206	5.79399e-23
cor2201	ATOH8	HCRTR2	0.518038	7.67834e-37
cor2202	ATOH8	CLCN1	-0.405025	7.87544e-22
cor2203	ATOH8	FBXL5	0.136811	0.00182144
cor2204	ATOH8	MUSK	0.410196	2.11581e-22
cor2205	ATOH8	TRPM7	-0.443103	2.83199e-26
cor2206	ATOH8	RBM8A	0.452848	1.66392e-27
cor2207	ATOH8	ACHE	0.290649	1.59813e-11
cor2208	ATOH8	HNF4G	0.34651	4.96237e-16
cor2209	ATOH8	KCTD20	-0.303363	1.81734e-12
cor2211	ATOH8	KCNQ1	0.488558	2.27254e-32
cor2212	ATOH8	RBMS2	-0.0881297	0.0451871
cor2213	ATOH8	NMUR1	0.487059	3.73648e-32
cor2214	ATOH8	HTR6	0.285412	3.794e-11
cor2215	ATOH8	APP	-0.293661	9.64183e-12
cor2216	ATOH8	USP30	0.362605	1.64614e-17
cor2217	ATOH8	MEPCE	0.45352	1.36395e-27
cor2218	ATOH8	MEF2D	0.34968	2.57632e-16
cor2219	ATOH8	CCR6	-0.131733	0.00268984
cor2221	ATOH8	CDK20	-0.101173	0.0214041
cor2222	ATOH8	CDK13	0.3621	1.83761e-17
cor2223	ATOH8	RARA	0.407423	4.29295e-22
cor2224	ATOH8	ZNF284	0.258697	2.375e-09
cor2225	ATOH8	LPL	-0.379268	3.92936e-19
cor2226	ATOH8	DUT	-0.17898	4.26158e-05
cor2227	ATOH8	ADGRF1	0.20665	2.15186e-06
cor2228	ATOH8	ZNF488	0.465218	3.98538e-29
cor2229	ATOH8	NR2C2	0.23376	7.57599e-08
cor2232	ATOH8	ATP1B1	-0.227519	1.70004e-07
cor2233	ATOH8	TASP1	-0.292212	1.23038e-11
cor2234	ATOH8	ALDH1L2	0.171544	8.84923e-05
cor2236	ATOH8	CSNK2A2	0.371525	2.29027e-18
cor2237	ATOH8	KDM1A	0.363584	1.32986e-17
cor2238	ATOH8	SEC16B	0.274483	2.17685e-10
cor2240	ATOH8	NRAP	0.513811	3.57641e-36
cor2241	ATOH8	SERPINH1	0.1974	6.12273e-06
cor2242	ATOH8	ZFAND3	0.193786	9.09191e-06
cor2243	ATOH8	SLC41A3	0.443777	2.33449e-26
cor2244	ATOH8	ADGRE5	-0.311492	4.27627e-13
cor2245	ATOH8	EZR	0.253835	4.80546e-09
cor2246	ATOH8	PRMT7	0.221406	3.67029e-07
cor2247	ATOH8	TRAPPC12	-0.453098	1.54534e-27
cor2248	ATOH8	ASIC4	0.497613	1.06963e-33
cor2249	ATOH8	FGL1	0.312267	3.71702e-13
cor2251	ATOH8	GABRA2	0.0896745	0.041534
[truncated: 18,879 more rows]
